# Supplementary material for: Characterization of four subtypes in morphologically normal tissue excised proximal and distal to breast cancer
Source: NPJ Breast Cancer. 2020 Aug 21;6:38. doi: 10.1038/s41523-020-00182-9 (PMC7442642; doi:10.1038/s41523-020-00182-9)
Supplement: Supplementary file 2 — Supplementary Data 1 [file 41523_2020_182_MOESM2_ESM.xlsx]

## Sheet: Supplementary Data Set 1
	Supplementary Data Set 1 Clinical and pathological characteristics of the cohort
	Patient	Donor	Tumour Characteristics	DCIS	Histopathology of tumor tissues	Histopathological and molecular characteristics of proximal tissues	Histopathological and molecular characteristics of distal tissues	Events
	1360	age: 51.3 family history: unknown weight: 80 kg height: unknown BMI: unknown ethnicity: Black/Black British-any other background menopausal status: premenopausal parity: 0 BRCA: unknown smoking: yes	type: triple negative receptors: ER-/PR-/Her2- grade: 3 size (mm): 21 lymph node: negative focality/laterality: unifocal; bilateral PAM50 molecular: basal-like	Absent	t.content: 80% differentiation: moderate normal: none stroma: focal reactive immune infiltrate: present (+1) necrosis: 5% epithelium: NA lobules: NA LCIS: absent benign change: NA	molecular subtype: metabolic immune infiltrate: none PAM50: basal-like	molecular subtype: immune stroma: paucicellular/fibrous immune infiltrate: none necrosis: NA epithelium: 40% lobules: good benign changes: none PAM50: normal-like	Deceased 2015 Chest wall recurrence
	1659	age: 35.4 family history: no weight: 85.6 kg height: 1.8 m BMI: 26.2 ethnicity: White-any other background menopausal status: premenopausal parity: 0 BRCA: unknown smoking: unknown	type: luminal A receptors: ER+/PR+/Her2- grade: 1 size (mm): 28 lymph node: positive focality/laterality: unifocal; unilateral PAM50 molecular: basal-like	Present	t.content: 50, 70,75% (mix) differentiation: well / moderate normal: minimal stroma: prominent-desmoplatic immune infiltrate: present (+1) necrosis: none / <5% epithelium: NA lobules: NA LCIS: absent benign change: NA	molecular subtype: metabolic stroma: 70% lobules: 3 lobules mixed immune infiltrate: none PAM50 molecular: Her2-enriched	molecular subtype: immune positive margins stroma: paucicellular, fibrous immune infiltrate: none necrosis: none epithelium: NA lobules: well-formed benign changes: none PAM50 molecular: normal-like	2017 (Dec) Alive 2013 Contralateral breast cancer
	1869	age: 46.4 family history: no weight: 61.7 kg height: 1.6 m BMI: 24.1 ethnicity: White-British menopausal status: premenopausal parity: 0 BRCA: unknown smoking: ex	type: luminal B receptors: ER+/PR+/Her2+ grade: 3 size (mm): 14 lymph node: negative focality/laterality: unifocal; unilateral PAM50 molecular: luminal A	Present	t.content: 40% differentiation: moderate normal: 5% stroma: moderate immune infiltrate: present (+2) necrosis: none epithelium: NA lobules: NA LCIS: absent benign change: NA	molecular subtype: metabolic immune infiltrate: present (+1) PAM50: normal-like	molecular subtype: immune stroma: contains muscle blood vessels immune infiltrate: none necrosis: none epithelium: 10% lobules: poor benign changes: NA PAM50: normal-like	2017 (Dec) Alive
	1441	age: 48.7 family history: unknown weight: 55 kg height: 1.7 m BMI: 19 ethnicity: White-British menopausal status: premenopausal parity: 0 BRCA: unknown smoking: unknown	type: luminal A receptors: ER+/PR+/Her2- grade: 3 size (mm): 24 lymph node: negative focality/laterality: unifocal; unilateral PAM50 molecular: luminal B	Present	t.content: 90% differentiation: mucinous carcinoma normal: none stroma: minimal immune infiltrate: none necrosis: none epithelium: NA lobules: NA LCIS: absent benign change: NA	molecular subtype: immune immune infiltrate: none stroma: 20% lobules: normal, very prominent PAM50 molecular: normal-like	molecular subtype: immune stroma: fibrous immune infiltrate: none epithelium: NA lobules: well-formed benign changes: none PAM50 molecular: normal-like	2017 (Dec) Alive
	1460	age: 36.1 family history: unknown weight: unknown height: unknown BMI: unknown ethnicity: White-any other background menopausal status: premenopausal parity: 0 BRCA: unknown smoking: unknown	type: luminal A receptors: ER+/PR+/Her2- grade: 3 size (mm): 28 lymph lode: negative focality/laterality: unifocal; unilateral PAM50 molecular: luminal B	Present	t.content: 60% / 70% differentiation: moderate normal: <5% stroma: moderate immune infiltrate: present (+2) necrosis: none epithelium: NA lobules: LCIS: Absent benign change: NA	molecular subtype: immune immune infiltrate: present (+1) stroma: 50% lobules: prominent, apocrine change PAM50 molecular: normal-like	molecular subtype: matrisome/EMT stroma: moderate immune infiltrate: present (+1) necrosis: NA epithelium: 60% lobules: moderate benign changes: none PAM50 molecular: her2-enriched	2017 (Dec) Alive
	1730	age: 43.9 family history: unknown smoking: unknown weight: unknown height: unknown ethnicity: Asian/Asian British-Indian menopausal status: premenopausal parity: 0 BRCA: unknown	type: luminal A receptors: ER+/PR+/Her2- grade: 2 size (mm): 14 lymph node: negative focality/laterality: multifocal; unilateral - multifocal: satellite focus PAM50 molecular: luminal B	Present	t.content: 60% differentiation: moderate normal: minimal stroma: moderate immune infiltrate: present (+2) necrosis: none epithelium: NA lobules: NA LCIS: Absent benign change: NA	molecular subtype: immune immune infiltrate: present (+1) PAM50 molecular: basal-like	molecular subtype: immune stroma: moderate cellular immune infiltrate: present (+1) epithelium: 70% lobules: well-formed benign changes: none PAM50 molecular: normal-like	2017 (Dec) Alive
	1969	age: 48.1 family history: unknown diabetes: no weight: unknown height: unknown ethnicity: Black/Black British-any other background menopausal status: premenopausal parity: 0 BRCA: unknown smoking: 20-30/day	type: luminal A receptors: ER+/PR+/Her2- grade: 2 size (mm): 30 lymph node: positive focality/laterality: multifocal; NA - multifocal: same quadrant PAM50 molecular: luminal B	Present	t.content: 50% differentiation: well normal: NA stroma: 2+ immune infiltrate: none necrosis: none epithelium: NA lobules: NA LCIS: NA benign change: NA other lesions: benign	molecular subtype: immune immune infiltrate: none stroma: 50% lobules: prominent lobules REH PAM50 molecular: luminal A	molecular subtype: immune stroma: fibrous immune infiltrate: none necrosis: none epithelium: NA lobules: poor benign changes: none PAM50 molecular: normal-like	2017 (Dec) Alive
	2014	age: 36 family history: None weight: 65.2 kg height: unknown ethnicity: White-British menopausal status: premenopausal parity: 1 BRCA: unknown smoking: no diabetes: no	type: luminal A receptors: ER+/PR+/Her2- grade: 3 size (mm): 30 lymph node: positive focality/laterality: NA; NA PAM50 molecular: luminal A	Present	t.content: 70% differentiation: moderate normal: minimal <1% stroma: desmoplastic immune infiltrate: present (+1) necrosis: none epithelium: NA lobules: NA LCIS: NA benign change: NA	molecular subtype: immune immune infiltrate: none stroma: 10% lobules: normal prominent PAM50 molecular: normal-like	molecular subtype: metabolic stroma: moderately cellular immune infiltrate: none necrosis: no epithelium: 60 -70% lobules: well-formed benign changes: none PAM50 molecular: normal-like	2017 (Dec) Alive
	2163	age: 39 family history: unknown weight: 88.8 kg height: 1.6 m BMI: 34.6 ethnicity: White-any other background menopausal status: premenopausal parity: 1 BRCA: unknown smoking: unknown	type: triple negative receptors: ER-/PR-/Her2- grade: 3 size (mm): 60 lymph node: positive focality/laterality: unifocal; unilateral PAM50 molecular: basal-like	Absent	t.content: 30% differentiation: poorly normal: admix normal 30% stroma: 2+ immune infiltrate: present (+3) necrosis: none epithelium: NA lobules: NA LCIS: absent benign change: NA	molecular subtype: immune immune infiltrate: present (+1) stroma: 50% lobules: mixed PAM50 molecular: normal-like	molecular subtype: immune stroma: moderate cellular fibrous, 2+ immune infiltrate: present (+1) necrosis: none epithelium: 60, 40% lobules: moderate benign changes: none PAM50 molecular: basal-like	2017 (Dec) Alive
	2388	age: 53 family history: unknown weight: unknown height: unknown BMI: 36.6 ethnicity: Asian/Asian British-Bangladeshi menopausal status: premenopausal parity: 1 BRCA: unknown smoking: unknown diabetes: Y2	type: triple negative receptors: ER-/PR-/Her2- grade: 3 size (mm): 38 lymph node: negative focality/laterality: unifocal; unilateral PAM50 molecular: basal-like	Absent	t.content: 60% differentiation: NA normal: <1% stroma: minimal immune infiltrate: present (+3) necrosis: none epithelium: NR lobules: NA LCIS: Absent benign change: NA	molecular subtype: nc-enriched immune infiltrate: none PAM50 molecular: normal-like	molecular subtype: metabolic immune infiltrate: none PAM50 molecular: luminal A	2017 (Dec) Alive
	1536	age: 43.7 family history: unknown weight: 52.8 kg height: unknown ethnicity: White-any menopausal status: premenopausal parity: 0 BRCA: unknown smoking: unknown	type: luminal A receptors: ER+/PR+/Her2- grade: 3 size (mm): 32 lymph node: negative focality/laterality: unifocal; unilateral PAM50 molecular: luminal B	Absent	t.content: 80%, 80% differentiation: NA / moderate-poor normal: none stroma: moderate / desmoplastic immune infiltrate: none necrosis: none, 5% epithelium: NA lobules: NA LCIS: Absent benign change: NA	molecular subtype: matrisome/EMT immune infiltrate: none PAM50 molecular: luminal B	molecular subtype: metabolic stroma: cellular, hypocellular immune infiltrate: none necrosis: no epithelium: <5% lobules: ducts, irregular benign changes: columnar cell change PAM50 molecular: luminal A	2017 (Dec) Alive 2014 Contralateral RR surgery
	1691	age: 32.3 family history: No weight: 55.6 kg height: 1.7 m BMI: 19.5 ethnicity: Other menopausal status: premenopausal parity: 0 BRCA: unknown smoking: unknown	type: luminal B receptors: ER+/PR+/Her2+ grade: 2 size (mm): 28 lymph node: positive focality/laterality: unifocal; unilateral PAM50 molecular: luminal A	Absent	t.content: 70%, 80% differentiation: moderate normal: none stroma: prominent immune infiltrate: present (+1) necrosis: none epithelium: NA lobules: NA LCIS: Absent benign change: NA	molecular subtype: matrisome/EMT immune infiltrate: none PAM50 molecular: basal-like	molecular subtype: metabolic stroma: hypocellular; mixed fat & fibrous immune infiltrate: none necrosis: none epithelium: 10 / 30% lobules: poor benign changes: none PAM50 molecular: her2-enriched	2017 (Dec) Alive
	1823	age: 48.6 family history: unknown weight: unknown height: unknown ethnicity: White-British menopausal status: premenopausal parity: 0 BRCA: unknown smoking: unknown	type: luminal A receptors: ER+/PR+/Her2- grade: 2 size (mm): 70 lymph node: positive focality/laterality: mulifocal; unilateral - multifocal: same quadrant PAM50 molecular: luminal B	Present	t.content: 70% differentiation: moderate normal: none stroma: desmoplastic immune infiltrate: present (+2) necrosis: none epithelium: NA lobules: NA LCIS: Absent benign change: NA	molecular subtype: matrisome/EMT immune infiltrate: present (+1) PAM50 molecular: luminal B	molecular subtype: nc-enriched stroma: hypocellular immune infiltrate: present (+1) necrosis: none epithelium: 10% lobules: irregular features benign changes: fibrocytic PAM50 molecular: luminal A	2017 (Dec) Alive
	2183	age: 35 family history: no weight: 53.1 kg height: 1.6 m BMI: 22.0 ethnicity: Asian/Asian British-Other menopausal status: premenopausal parity: 0 BRCA: BRCA1+ smoking: no	type: triple negative receptors: ER-/PR-/Her2- grade: 3 size (mm): 22 lymph node: negative focality/laterality: unifocal; bilateral PAM50 molecular: her2-enriched	Present	t.content: 70% differentiation: poor normal: NA stroma: 3+ immune infiltrate: present (+1) necrosis: minimal epithelium: 70% lobules: NA LCIS: NA benign change: NA	molecular subtype: matrisome/EMT immune infiltrate: none stroma: 70% lobules: partial lobules PAM50 molecular: normal-like	molecular subtype: matrisome/EMT stroma: fatty immune infiltrate: none necrosis: no epithelium: 20% lobules: poor benign changes: sclerosing adenosis PAM50 molecular: basal-like	2017 (Dec) Alive 2016 Metastatic BRCA1-associated TN breast cancer 2015 Local recurrence
	2389	age: 34 family history: unknown weight: unknown height: unknown BMI: 22.6 ethnicity: Mixed-any other mixed background menopausal status: premenopausal parity: 0 BRCA: unknown smoking: no diabetes: no	type: luminal A receptors: ER+/PR+/Her2- grade: 3 size (mm): 18 lymph node: negative focality/laterality: multifocal; unilateral - multifocal: same quadrant PAM50 molecular: luminal B	Absent	t.content: 90% differentiation: NA normal: none stroma: minimal immune infiltrate: present (+2) necrosis: none epithelium: NA lobules: NA LCIS: absent benign change: NA	molecular subtype: matrisome/EMT immune infiltrate: none PAM50 molecular: luminal B	molecular subtype: nc-enriched stroma: fibrous immune infiltrate: none necrosis: NA epithelium: 20% lobules: good benign changes: none PAM50 molecular: normal-like	2017 (Dec) Alive
	1476	age: 46 family history: unknown weight: 52 kg height: unknown BMI: unknown ethnicity: Other menopausal status: postmenopausal parity: 0 BRCA: unknown (Ashkenazi Jewish) smoking: no	type: luminal A receptors: ER-/PR+/Her2- grade: 3 size (mm): 44 lymph node: positive focality/laterality: mulifocal; unilateral - multifocal: same quadrant PAM50 molecular: basal-like	Present	t.content: 80% differentiation: poor normal: NA stroma: moderate immune infiltrate: present (+2) necrosis: none epithelium: NA lobules: NA LCIS: absent benign change: NA	molecular subtype: nc-enriched immune infiltrate: none PAM50 molecular: luminal A	molecular subtype: matrisome/EMT stroma: hypocellular immune infiltrate: none necrosis: none epithelium: 70% lobules: irregular benign changes: fibrotic changes luminal contents PAM50 molecular: luminal A	2017 (Dec) Alive
	1777	age: 34.5 family history: no weight: unknown height: unknown BMI: unknown ethnicity: Asian/Asian British-any menopausal status: premenopausal parity: 2 BRCA: BRCA1- / BRCA2- smoking: unknown	type: luminal A receptors: ER+/PR+/Her2- grade: 2 size (mm): 50 lymph node: negative focality/laterality: unifocal; unilateral PAM50 molecular: luminal B	Present	t.content: 60% differentiation: moderate normal: normal stroma: moderate immune infiltrate: present (+2) necrosis: NA epithelium: NA lobules: NA LCIS: absent benign change: NA	molecular subtype: nc-enriched immune infiltrate: present (+2) stroma: 80% lobules: duct/partial lobule normal: 10% PAM50 molecular: luminal A	molecular subtype: immune stroma: hypocellular; fibrous immune infiltrate: present (+2) necrosis: no epithelium: 20% lobules: well-formed benign changes: sclerosing adenosis PAM50 molecular: basal-like	2017 (Dec) Alive 2016 Contralateral breast cancer
	1779	age: 32.5 family history: yes Diabetes: unknown weight: 61.1 kg height: 1.5 m BMI: 26.6 ethnicity: White-British menopausal status: premenopausal parity: 0 BRCA: unknown smoking: no	type: luminal A receptors: ER+/PR-/Her2- grade: 3 size (mm): 25 lymph node: negative focality/laterality: unifocal; unilateral PAM50 molecular: luminal B	Present	t.content: 60%, 50% differentiation: moderate normal: none, minimal stroma: sclerotic, moderate immune infiltrate: present (+2) necrosis: 10%, none epithelium: NA lobules: NA LCIS: absent benign change: NA	molecular subtype: nc-enriched immune infiltrate: present (+1) PAM50 molecular: luminal A	molecular subtype: immune stroma: hypocellular immune infiltrate: present (+1) necrosis: none epithelium: <5% lobules: ducts benign changes: hyperplasia PAM50 molecular: normal-like	2017 (Dec) Alive 2015 mBRCA and recurrence
	2069	age: 39.6 family history: no diabetes: no weight: 57.9 kg height: 1.6 m BMI: 22 ethnicity: Asian/Asian British-Indian menopausal status: premenopausal parity: 0 BRCA: unknown smoking: 5/day	type: luminal A receptors: ER+/PR+/Her2- grade: 1 size (mm): 13 lymph node: negative focality/laterality: multifocal; NA - multifocal: same quadrant PAM50 molecular: luminal A	Present	t.content: 40% differentiation: NA normal: NA stroma: NA immune infiltrate: none necrosis: NA epithelium: NA lobules: NA LCIS: absent benign change: NA	molecular subtype: nc-enriched immune infiltrate: none PAM50 molecular: luminal A	molecular subtype: nc-enriched stroma: NA immune infiltrate: none necrosis: none epithelium: 50% lobules: good benign changes: some columnar change PAM50 molecular: luminal A	2017 (Dec) Alive
	RR_1795	age: 48 family history: yes diabetes: unknown weight: 70.3 kg height: 1.66 m BMI: 24.12 ethnicity: White-British menopausal status: premenopausal parity: 2 BRCA: no smoking: no co-morbidity: none	Risk Reduction	NA	NA	molecular subtype: metabolic immune infiltrate: present (+2) PAM50 molecular: basal-like		NA
	RR_1991	age: 41 family history: no diabetes: no weight: 67.7 kg height: 1.65 m BMI: 25 ethnicity: White-British menopausal status: premenopausal parity: 2 BRCA: BRCA1+ smoking: no co-morbidity: none	Risk Reduction	NA	NA	molecular subtype: nc-enriched immune infiltrate: present (+1) PAM50 molecular: luminal A		2017 (Dec) Alive
	RR_2101	age: 31 family history: yes diabetes: no BMI: unknown ethnicity: White-British menopausal status: premenopausal parity: 2 BRCA: unknown smoking: no co-morbidity: none	Risk Reduction	NA	NA	molecular subtype: nc-enriched immune infiltrate: present (+2) PAM50 molecular: luminal A		2017 (Dec) Alive
	RR_2113	Age: 33 Family history: yes diabetes: no BMI: unknown ethnicity: White-British menopausal status: premenopausal parity: 0 BRCA: BRCA2+ smoking: no co-morbidity: none	Risk Reduction	NA	NA	molecular subtype: metabolic immune infiltrate: present (+2) PAM50 molecular: normal-like		2017 (Dec) Alive
	RR_2204	age: 35 family history: yes diabetes: no weight: 77.8 kg height: 1.49 m BMI: 34.3 ethnicity: White-British menopausal status: premenopausal parity: 1 BRCA: BRCA2+ smoking: no co-morbidity: none	Risk Reduction	NA	NA	molecular subtype: nc-enriched immune infiltrate: present (+1) PAM50 molecular: normal-like		2017 (Dec) Alive
	RM_1218	age: 35 family history: unknown diabetes: unknown BMI: unknown ethnicity: unknown menopausal status: unknown parity: 0 BRCA: unknown smoking: unknown co-morbidity: none	Reduction Mammoplasty	NA	NA	molecular subtype: metabolic immune infiltrate: present (+2) PAM50 molecular: normal-like		NA
	RM_1492	age: 24.5 family history: no diabetes: unknown BMI: unknown ethnicity: White-British menopausal status: premenopausal parity: 1 BRCA: no smoking: no co-morbidity: none	Reduction Mammoplasty	NA	NA	molecular subtype: metabolic immune infiltrate: present (+1) PAM50 molecular: normal-like		NA
	RM_1989	age: 34 family history: no diabetes: no BMI: unknown ethnicity: Black/Black British-any other background menopausal status: premenopausal parity: unknown BRCA: no smoking: no co-morbidity: none	Reduction Mammoplasty	NA	NA	molecular subtype: immune immune infiltrate: present (+2) PAM50 molecular: normal-like		2017 (Dec) Alive
	RM_2182	age: 27 family history: no diabetes: no BMI: unknown ethnicity: Black/Black British-any other background menopausal status: premenopausal parity: 0 BRCA: unknown smoking: unknown co-morbidity: none	Reduction Mammoplasty	NA	NA	molecular subtype: nc-enriched immune infiltrate: present (+2) PAM50 molecular: normal-like		2017 (Dec) Alive
