# Supplementary material for: Characterization of four subtypes in morphologically normal tissue excised proximal and distal to breast cancer
Source: NPJ Breast Cancer. 2020 Aug 21;6:38. doi: 10.1038/s41523-020-00182-9 (PMC7442642; doi:10.1038/s41523-020-00182-9)
Supplement: Supplementary file 3 — Supplementary Data 2 [file 41523_2020_182_MOESM3_ESM.xlsx]

## Sheet: Supplementary Data Set 2
	Supplementary Data Set 2 PAM50 probability scores
	Patient	Location	IHC.tumor.subtype	pam50	Basal.probability	Her2.probability	LumA.probability	LumB.probability	Normal.probability
	1441	Tum	LumA	LumB	0	0.186173	0	0.813827	0
	1441	Proximal	--------	Normal	0.0734629	0	0.338834	0	0.587703
	1441	Distal	--------	Normal	0.088054	0	0.308972	0	0.602974
	1460	Tum	LumA	LumB	0	0.330187	0	0.669813	0
	1460	Proximal	--------	Normal	0.197792	0	0.251547	0	0.550661
	1460	Distal	--------	Her2	0	0.580675	0.170263	0.249062	0
	1476	Tum	LumA	Basal**	0.404094	0.317288	0	0.278618	0
	1476	Proximal	--------	LumA	0	0	0.558462	0	0.441538
	1476	Distal	--------	LumA	0	0	0.620956	0	0.379044
	1536	Tum	LumA	LumB	0	0.0781782	0.120854	0.800968	0
	1536	Proximal	--------	LumB	0	0.13892	0	0.86108	0
	1536	Distal	--------	LumA*	0	0	0.520942	0	0.479058
	1659	Tum	LumA	Basal**	0.401801	0.266661	0	0.331539	0
	1659	Proximal	--------	Her2	0	0.870464	0	0.129536	0
	1659	Distal	--------	Normal	0.232278	0	0.135688	0	0.632034
	1730	Tum	LumA	LumB	0	0.451901	0	0.548099	0
	1730	Proximal	--------	Basal	0.546481	0	0	0	0.453519
	1730	Distal	--------	Normal	0.284987	0	0.132881	0	0.582132
	1777	Tum	LumA	LumB	0	0.265384	0	0.734616	0
	1777	Proximal	--------	LumA	0	0	0.769003	0.128208	0.102789
	1777	Distal	--------	Basal	0.591916	0	0	0	0.408084
	1779	Tum	LumA	LumB	0	0.204736	0	0.795264	0
	1779	Proximal	--------	LumA	0	0	0.648715	0	0.351285
	1779	Distal	--------	Normal	0.303868	0	0.135102	0	0.56103
	1823	Tum	LumA	LumB	0	0.134019	0.334614	0.531366	0
	1823	Proximal	--------	LumB	0	0.317982	0.27103	0.410988	0
	1823	Distal	--------	LumA	0	0	0.549822	0	0.450178
	1969	Tum	LumA	LumB	0	0.277919	0.0828334	0.639248	0
	1969	Proximal	--------	LumA	0	0	0.561515	0	0.438485
	1969	Distal	--------	Normal	0	0	0.404359	0	0.595641
	2014	Tum	LumA	LumA	0	0	1	0	0
	2014	Proximal	--------	Normal	0.155065	0	0.298434	0	0.546501
	2014	Distal	--------	Normal	0.0372642	0	0.39187	0	0.570866
	2069	Tum	LumA	LumA	0	0.0467013	0.548872	0.404427	0
	2069	Proximal	--------	LumA	0	0	0.741687	0.258313	0
	2069	Distal	--------	LumA	0	0	0.712361	0.0356499	0.251989
	2389	Tum	LumA	LumB	0.172217	0.317836	0	0.509946	0
	2389	Proximal	--------	LumB	0.189475	0.313455	0	0.49707	0
	2389	Distal	--------	Normal	0	0	0.409111	0	0.590889
	1691	Tum	LumB	LumA**	0	0.322633	0.344361	0.333006	0
	1691	Proximal	--------	Basal	0.509301	0.297033	0	0.193666	0
	1691	Distal	--------	Her2	0	0.561179	0	0.438821	0
	1869	Tum	LumB	LumA	0	0.331014	0.420176	0	0.24881
	1869	Proximal	--------	Normal	0.353559	0	0.0525198	0	0.593921
	1869	Distal	--------	Normal	0	0	0.383717	0	0.616283
	1360	Tum	TN	Basal	0.612095	0.266957	0	0.120948	0
	1360	Proximal	--------	Basal	0.648269	0	0	0	0.351731
	1360	Distal	--------	Normal	0.117772	0	0.304917	0	0.577312
	2163	Tum	TN	Basal	0.52598	0.260664	0	0.213356	0
	2163	Proximal	--------	Normal	0.343766	0	0.0565862	0	0.599648
	2163	Distal	--------	Basal	0.846165	0.0470722	0	0	0.106763
	2183	Tum	TN	Her2**	0.323772	0.35278	0	0.323449	0
	2183	Proximal	--------	Normal	0	0	0.447497	0	0.552503
	2183	Distal	--------	Basal	0.673254	0.264246	0	0.0625	0
	2388	Tum	TN	Basal	0.604445	0.25091	0	0.144645	0
	2388	Proximal	--------	Normal	0	0	0.407988	0	0.592012
	2388	Distal	--------	LumA*	0	0	0.512024	0	0.487976
	2101	RR	RR	LumA	0	0	0.534008	0	0.465992
	1991	RR	RR	Normal*	0	0	0.497535	0	0.502465
	2204	RR	RR	LumA	0	0	0.525962	0	0.474038
	2113	RR	RR	Normal	0	0	0.438316	0	0.561684
	1795	RR	RR	Basal	0.574266	0	0	0	0.425734
	1989	RM	RM	Normal	0	0	0.36333	0	0.63667
	1218	RM	RM	Normal	0	0	0.443138	0	0.556862
	2182	RM	RM	Normal	0	0	0.446577	0	0.553423
	1492	RM	RM	Normal	0	0	0.380245	0	0.619755
	*Difference in class allocation certainty between groups ⩽ 5%
	**Class allocation certainty ⩽40%
