# Supplementary material for: Characterization of four subtypes in morphologically normal tissue excised proximal and distal to breast cancer
Source: NPJ Breast Cancer. 2020 Aug 21;6:38. doi: 10.1038/s41523-020-00182-9 (PMC7442642; doi:10.1038/s41523-020-00182-9)
Supplement: Supplementary file 4 — Supplementary Data 3 [file 41523_2020_182_MOESM4_ESM.xlsx]

## Sheet: Supplementary Data Set 3
Supplementary Data Set 3 Gene classifier
Ensembl	HGNC	Gene Type (Ensembl)	Subtype
ENSG00000232821	AC003986.2	Antisense	metabolic
ENSG00000179428	AC073072.1	Antisense	metabolic
ENSG00000241158	ADAMTS9-AS1	Antisense	metabolic
ENSG00000270953	RP11-2E11.9	Antisense	metabolic
ENSG00000224959	AC017002.2	LincRNA	metabolic
ENSG00000272416	CTD-2081C10.7	LincRNA	metabolic
ENSG00000260578	CTD-2541J13.1	LincRNA	metabolic
ENSG00000280587	LINC01348	LincRNA	metabolic
ENSG00000252759	Y_RNA	Misc RNA	metabolic
ENSG00000210195	MT-TT	Mt tRNA	metabolic
ENSG00000248144	ADH1C	Polymorphic pseudogene	metabolic
ENSG00000232079	AL035610.1	Processed transcript	metabolic
ENSG00000240216	CPHL1P	Pseudogene	metabolic
ENSG00000271477	CTC-447K7.1	Pseudogene	metabolic
ENSG00000232742	RHOQP2	Pseudogene	metabolic
ENSG00000207137	SNORD116-13	SnoRNA	metabolic
ENSG00000206621	SNORD116-14	SnoRNA	metabolic
ENSG00000199377	RNU5F-1	SNRNA	metabolic
ENSG00000238778	RNU7-80P	SnRNA	metabolic
ENSG00000211970	IGHV4-61	IG V gene	metabolic
ENSG00000141338	ABCA8	Protein coding	metabolic
ENSG00000004846	ABCB5	Protein coding	metabolic
ENSG00000069431	ABCC9	Protein coding	metabolic
ENSG00000118777	ABCG2	Protein coding	metabolic
ENSG00000123612	ACVR1C	Protein coding	metabolic
ENSG00000158859	ADAMTS4	Protein coding	metabolic
ENSG00000129467	ADCY4	Protein coding	metabolic
ENSG00000196616	ADH1B	Protein coding	metabolic
ENSG00000181092	ADIPOQ	Protein coding	metabolic
ENSG00000227471	AKR1B15	Protein coding	metabolic
ENSG00000196139	AKR1C3	Protein coding	metabolic
ENSG00000144908	ALDH1L1	Protein coding	metabolic
ENSG00000111275	ALDH2	Protein coding	metabolic
ENSG00000116194	ANGPTL1	Protein coding	metabolic
ENSG00000131471	AOC3	Protein coding	metabolic
ENSG00000084674	APOB	Protein coding	metabolic
ENSG00000114200	BCHE	Protein coding	metabolic
ENSG00000113916	BCL6	Protein coding	metabolic
ENSG00000134548	C12orf19	Protein coding	metabolic
ENSG00000184601	C14orf180	Protein coding	metabolic
ENSG00000163145	C1QTNF7	Protein coding	metabolic
ENSG00000167434	CA4	Protein coding	metabolic
ENSG00000118729	CASQ2	Protein coding	metabolic
ENSG00000198848	CES1	Protein coding	metabolic
ENSG00000176194	CIDEA	Protein coding	metabolic
ENSG00000108342	CSF3	Protein coding	metabolic
ENSG00000147113	CXorf36	Protein coding	metabolic
ENSG00000186458	DEFB132	Protein coding	metabolic
ENSG00000100867	DHRS2	Protein coding	metabolic
ENSG00000147251	DOCK11	Protein coding	metabolic
ENSG00000044524	EPHA3	Protein coding	metabolic
ENSG00000188107	EYS	Protein coding	metabolic
ENSG00000215187	FAM166B	Protein coding	metabolic
ENSG00000179639	FCER1A	Protein coding	metabolic
ENSG00000137441	FGFBP2	Protein coding	metabolic
ENSG00000000938	FGR	Protein coding	metabolic
ENSG00000075426	FOSL2	Protein coding	metabolic
ENSG00000123689	G0S2	Protein coding	metabolic
ENSG00000187513	GJA4	Protein coding	metabolic
ENSG00000186417	GLDN	Protein coding	metabolic
ENSG00000156689	GLYATL2	Protein coding	metabolic
ENSG00000167588	GPD1	Protein coding	metabolic
ENSG00000255398	HCAR3	Protein coding	metabolic
ENSG00000140287	HDC	Protein coding	metabolic
ENSG00000257017	HP	Protein coding	metabolic
ENSG00000170509	HSD17B13	Protein coding	metabolic
ENSG00000115602	IL1RL1	Protein coding	metabolic
ENSG00000120049	KCNIP2	Protein coding	metabolic
ENSG00000134962	KLB	Protein coding	metabolic
ENSG00000133317	LGALS12	Protein coding	metabolic
ENSG00000153902	LGI4	Protein coding	metabolic
ENSG00000175445	LPL	Protein coding	metabolic
ENSG00000189221	MAOA	Protein coding	metabolic
ENSG00000197769	MAP1LC3C	Protein coding	metabolic
ENSG00000107968	MAP3K8	Protein coding	metabolic
ENSG00000197614	MFAP5	Protein coding	metabolic
ENSG00000170262	MRAP	Protein coding	metabolic
ENSG00000260314	MRC1	Protein coding	metabolic
ENSG00000149534	MS4A2	Protein coding	metabolic
ENSG00000187193	MT1X	Protein coding	metabolic
ENSG00000185818	NAT8L	Protein coding	metabolic
ENSG00000116701	NCF2	Protein coding	metabolic
ENSG00000197696	NMB	Protein coding	metabolic
ENSG00000182752	PAPPA	Protein coding	metabolic
ENSG00000173599	PC	Protein coding	metabolic
ENSG00000124253	PCK1	Protein coding	metabolic
ENSG00000158571	PFKFB1	Protein coding	metabolic
ENSG00000107317	PTGDS	Protein coding	metabolic
ENSG00000163661	PTX3	Protein coding	metabolic
ENSG00000270885	RASL10B	Protein coding	metabolic
ENSG00000079102	RUNX1T1	Protein coding	metabolic
ENSG00000099194	SCD	Protein coding	metabolic
ENSG00000112246	SIM1	Protein coding	metabolic
ENSG00000091138	SLC26A3	Protein coding	metabolic
ENSG00000164638	SLC29A4	Protein coding	metabolic
ENSG00000181856	SLC2A4	Protein coding	metabolic
ENSG00000080493	SLC4A4	Protein coding	metabolic
ENSG00000109610	SOD3	Protein coding	metabolic
ENSG00000101955	SRPX	Protein coding	metabolic
ENSG00000243244	STON1	Protein coding	metabolic
ENSG00000092607	TBX15	Protein coding	metabolic
ENSG00000218336	TENM3	Protein coding	metabolic
ENSG00000151365	THRSP	Protein coding	metabolic
ENSG00000185561	TLCD2	Protein coding	metabolic
ENSG00000149809	TM7SF2	Protein coding	metabolic
ENSG00000000005	TNMD	Protein coding	metabolic
ENSG00000072657	TRHDE	Protein coding	metabolic
ENSG00000184811	TUSC5	Protein coding	metabolic
ENSG00000278965	NA	NA	metabolic
ENSG00000280339	NA	NA	metabolic
ENSG00000275538	NA	NA	metabolic
ENSG00000269289	CTB-92J24.3	Antisense	immune
ENSG00000235280	MCF2L-AS1	Antisense	immune
ENSG00000243479	MNX1-AS1	Antisense	immune
ENSG00000236618	PITPNA-AS1	Antisense	immune
ENSG00000257588	RP11-469H8.6	Antisense	immune
ENSG00000258789	RP11-507K2.3	Antisense	immune
ENSG00000259342	RP11-519G16.5	Antisense	immune
ENSG00000232803	RP11-93B14.5	Antisense	immune
ENSG00000258545	RP4-755D9.1	Antisense	immune
ENSG00000231367	AC016995.3	LincRNA	immune
ENSG00000249574	AC226118.1	LincRNA	immune
ENSG00000231713	AF064860.7	LincRNA	immune
ENSG00000258077	RP11-114H23.1	LincRNA	immune
ENSG00000258088	RP11-114H23.2	LincRNA	immune
ENSG00000260807	RP11-161M6.2	LincRNA	immune
ENSG00000256039	RP11-291B21.2	LincRNA	immune
ENSG00000271862	RP11-343L5.2	LincRNA	immune
ENSG00000213468	RP11-453F18__B.1	LincRNA	immune
ENSG00000263508	RP11-963H4.3	LincRNA	immune
ENSG00000230006	ANKRD36BP2	Pseudogene	immune
ENSG00000233913	CTC-575D19.1	Pseudogene	immune
ENSG00000235297	FAUP1	Pseudogene	immune
ENSG00000212664	RP11-592N21.1	Pseudogene	immune
ENSG00000241494	RP11-796G6.1	Pseudogene	immune
ENSG00000261349	RP3-465N24.5	Pseudogene	immune
ENSG00000264943	SH3GL1P2	Pseudogene	immune
ENSG00000267221	CTD-2132N18.2	Sense intronic	immune
ENSG00000252947	SCARNA1	SnoRNA	immune
ENSG00000200792	SNORA80A	SnoRNA	immune
ENSG00000207445	SNORD15B	SnoRNA	immune
ENSG00000200997	RNU1-85P	SnRNA	immune
ENSG00000211898	IGHD	IG C gene	immune
ENSG00000211962	IGHV1-46	IG V gene	immune
ENSG00000278857	IGKV1D-12	IG V gene	immune
ENSG00000239975	IGKV1D-33	IG V gene	immune
ENSG00000241351	IGKV3-11	IG V gene	immune
ENSG00000211611	IGKV6-21	IG V gene	immune
ENSG00000211660	IGLV2-23	IG V gene	immune
ENSG00000211662	IGLV3-21	IG V gene	immune
ENSG00000211658	IGLV3-27	IG V gene	immune
ENSG00000211670	IGLV3-9	IG V gene	immune
ENSG00000125652	ALKBH7	Protein coding	immune
ENSG00000105929	ATP6V0A4	Protein coding	immune
ENSG00000183778	B3GALT5	Protein coding	immune
ENSG00000124557	BTN1A1	Protein coding	immune
ENSG00000154493	C10orf90	Protein coding	immune
ENSG00000182352	C17orf77	Protein coding	immune
ENSG00000184809	C21orf88	Protein coding	immune
ENSG00000204128	C2orf72	Protein coding	immune
ENSG00000184305	CCSER1	Protein coding	immune
ENSG00000172828	CES3	Protein coding	immune
ENSG00000168539	CHRM1	Protein coding	immune
ENSG00000156284	CLDN8	Protein coding	immune
ENSG00000095713	CRTAC1	Protein coding	immune
ENSG00000126545	CSN1S1	Protein coding	immune
ENSG00000135222	CSN2	Protein coding	immune
ENSG00000171209	CSN3	Protein coding	immune
ENSG00000081041	CXCL2	Protein coding	immune
ENSG00000165023	DIRAS2	Protein coding	immune
ENSG00000130226	DPP6	Protein coding	immune
ENSG00000187840	EIF4EBP1	Protein coding	immune
ENSG00000183844	FAM3B	Protein coding	immune
ENSG00000157470	FAM81A	Protein coding	immune
ENSG00000109670	FBXW7	Protein coding	immune
ENSG00000189283	FHIT	Protein coding	immune
ENSG00000156413	FUT6	Protein coding	immune
ENSG00000111432	FZD10	Protein coding	immune
ENSG00000182256	GABRG3	Protein coding	immune
ENSG00000112164	GLP1R	Protein coding	immune
ENSG00000086696	HSD17B2	Protein coding	immune
ENSG00000183067	IGSF5	Protein coding	immune
ENSG00000157992	KRTCAP3	Protein coding	immune
ENSG00000167531	LALBA	Protein coding	immune
ENSG00000101670	LIPG	Protein coding	immune
ENSG00000214425	LRRC37A4P	Protein coding	immune
ENSG00000012223	LTF	Protein coding	immune
ENSG00000167656	LY6D	Protein coding	immune
ENSG00000166823	MESP1	Protein coding	immune
ENSG00000198948	MFAP3L	Protein coding	immune
ENSG00000163738	MTHFD2L	Protein coding	immune
ENSG00000172927	MYEOV	Protein coding	immune
ENSG00000106631	MYL7	Protein coding	immune
ENSG00000102452	NALCN	Protein coding	immune
ENSG00000180914	OXTR	Protein coding	immune
ENSG00000150593	PDCD4	Protein coding	immune
ENSG00000124102	PI3	Protein coding	immune
ENSG00000162896	PIGR	Protein coding	immune
ENSG00000139144	PIK3C2G	Protein coding	immune
ENSG00000166289	PLEKHF1	Protein coding	immune
ENSG00000102934	PLLP	Protein coding	immune
ENSG00000183943	PRKX	Protein coding	immune
ENSG00000178828	RNF186	Protein coding	immune
ENSG00000114547	ROPN1B	Protein coding	immune
ENSG00000231817	RP11-189B4.6	Protein coding	immune
ENSG00000160678	S100A1	Protein coding	immune
ENSG00000007216	SLC13A2	Protein coding	immune
ENSG00000268104	SLC6A14	Protein coding	immune
ENSG00000171243	SOSTDC1	Protein coding	immune
ENSG00000153820	SPHKAP	Protein coding	immune
ENSG00000104055	TGM5	Protein coding	immune
ENSG00000184012	TMPRSS2	Protein coding	immune
ENSG00000184428	TOP1MT	Protein coding	immune
ENSG00000179300	ZCCHC5	Protein coding	immune
ENSG00000224689	ZNF812P	Protein coding	immune
ENSG00000278972	NA	NA	immune
ENSG00000273679	NA	NA	immune
ENSG00000274414	NA	NA	immune
ENSG00000278771	NA	NA	immune
ENSG00000230838	AC093850.2	LincRNA	matrisome/EMT
ENSG00000272010	CTD-3025N20.3	LincRNA	matrisome/EMT
ENSG00000272644	RP11-33O4.1	LincRNA	matrisome/EMT
ENSG00000259807	RP11-426C22.4	LincRNA	matrisome/EMT
ENSG00000272374	RP3-329A5.8	LincRNA	matrisome/EMT
ENSG00000260418	RP3-406A7.7	LincRNA	matrisome/EMT
ENSG00000230154	AC018463.4	Pseudogene	matrisome/EMT
ENSG00000253954	HMGN1P38	Pseudogene	matrisome/EMT
ENSG00000218350	LYPLA1P3	Pseudogene	matrisome/EMT
ENSG00000213839	RP11-3J10.4	Pseudogene	matrisome/EMT
ENSG00000256663	RP11-424C20.2	Pseudogene	matrisome/EMT
ENSG00000264895	RP11-421E14.2	Sense intronic	matrisome/EMT
ENSG00000261538	RP11-3M1.1	Sense overlapping	matrisome/EMT
ENSG00000106624	AEBP1	Protein coding	matrisome/EMT
ENSG00000104899	AMH	Protein coding	matrisome/EMT
ENSG00000078053	AMPH	Protein coding	matrisome/EMT
ENSG00000105011	ASF1B	Protein coding	matrisome/EMT
ENSG00000148219	ASTN2	Protein coding	matrisome/EMT
ENSG00000171067	C11orf24	Protein coding	matrisome/EMT
ENSG00000135127	CCDC64	Protein coding	matrisome/EMT
ENSG00000182791	CCDC87	Protein coding	matrisome/EMT
ENSG00000173013	CCDC96	Protein coding	matrisome/EMT
ENSG00000104415	CCN4	Protein coding	matrisome/EMT
ENSG00000157456	CCNB2	Protein coding	matrisome/EMT
ENSG00000175305	CCNE2	Protein coding	matrisome/EMT
ENSG00000093009	CDC45	Protein coding	matrisome/EMT
ENSG00000111665	CDCA3	Protein coding	matrisome/EMT
ENSG00000138778	CENPE	Protein coding	matrisome/EMT
ENSG00000175264	CHST1	Protein coding	matrisome/EMT
ENSG00000169607	CKAP2L	Protein coding	matrisome/EMT
ENSG00000092853	CLSPN	Protein coding	matrisome/EMT
ENSG00000174469	CNTNAP2	Protein coding	matrisome/EMT
ENSG00000123500	COL10A1	Protein coding	matrisome/EMT
ENSG00000105664	COMP	Protein coding	matrisome/EMT
ENSG00000145244	CORIN	Protein coding	matrisome/EMT
ENSG00000164919	COX6C	Protein coding	matrisome/EMT
ENSG00000178531	CTXN1	Protein coding	matrisome/EMT
ENSG00000171954	CYP4F22	Protein coding	matrisome/EMT
ENSG00000170959	DCDC1	Protein coding	matrisome/EMT
ENSG00000166171	DPCD	Protein coding	matrisome/EMT
ENSG00000115468	EFHD1	Protein coding	matrisome/EMT
ENSG00000171320	ESCO2	Protein coding	matrisome/EMT
ENSG00000147689	FAM83A	Protein coding	matrisome/EMT
ENSG00000101447	FAM83D	Protein coding	matrisome/EMT
ENSG00000150337	FCGR1A	Protein coding	matrisome/EMT
ENSG00000115641	FHL2	Protein coding	matrisome/EMT
ENSG00000096060	FKBP5	Protein coding	matrisome/EMT
ENSG00000115414	FN1	Protein coding	matrisome/EMT
ENSG00000129514	FOXA1	Protein coding	matrisome/EMT
ENSG00000176678	FOXL1	Protein coding	matrisome/EMT
ENSG00000165474	GJB2	Protein coding	matrisome/EMT
ENSG00000107249	GLIS3	Protein coding	matrisome/EMT
ENSG00000196747	HIST1H2AI	Protein coding	matrisome/EMT
ENSG00000185130	HIST1H2BL	Protein coding	matrisome/EMT
ENSG00000203852	HIST2H3A	Protein coding	matrisome/EMT
ENSG00000123388	HOXC11	Protein coding	matrisome/EMT
ENSG00000162891	IL20	Protein coding	matrisome/EMT
ENSG00000122641	INHBA	Protein coding	matrisome/EMT
ENSG00000099337	KCNK6	Protein coding	matrisome/EMT
ENSG00000166803	KIAA0101	Protein coding	matrisome/EMT
ENSG00000118193	KIF14	Protein coding	matrisome/EMT
ENSG00000186185	KIF18B	Protein coding	matrisome/EMT
ENSG00000182481	KPNA2	Protein coding	matrisome/EMT
ENSG00000125869	LAMP5	Protein coding	matrisome/EMT
ENSG00000183908	LRRC55	Protein coding	matrisome/EMT
ENSG00000185565	LSAMP	Protein coding	matrisome/EMT
ENSG00000131844	MCCC2	Protein coding	matrisome/EMT
ENSG00000065328	MCM10	Protein coding	matrisome/EMT
ENSG00000204516	MICB	Protein coding	matrisome/EMT
ENSG00000137745	MMP13	Protein coding	matrisome/EMT
ENSG00000101057	MYBL2	Protein coding	matrisome/EMT
ENSG00000117650	NEK2	Protein coding	matrisome/EMT
ENSG00000107954	NEURL1	Protein coding	matrisome/EMT
ENSG00000149380	P4HA3	Protein coding	matrisome/EMT
ENSG00000168078	PBK	Protein coding	matrisome/EMT
ENSG00000161031	PGLYRP2	Protein coding	matrisome/EMT
ENSG00000129195	PIMREG	Protein coding	matrisome/EMT
ENSG00000100344	PNPLA3	Protein coding	matrisome/EMT
ENSG00000101213	PTK6	Protein coding	matrisome/EMT
ENSG00000153707	PTPRD	Protein coding	matrisome/EMT
ENSG00000164611	PTTG1	Protein coding	matrisome/EMT
ENSG00000169213	RAB3B	Protein coding	matrisome/EMT
ENSG00000101098	RIMS4	Protein coding	matrisome/EMT
ENSG00000189334	S100A14	Protein coding	matrisome/EMT
ENSG00000100583	SAMD15	Protein coding	matrisome/EMT
ENSG00000111319	SCNN1A	Protein coding	matrisome/EMT
ENSG00000159307	SCUBE1	Protein coding	matrisome/EMT
ENSG00000146197	SCUBE3	Protein coding	matrisome/EMT
ENSG00000186910	SERPINA11	Protein coding	matrisome/EMT
ENSG00000118785	SPP1	Protein coding	matrisome/EMT
ENSG00000180616	SSTR2	Protein coding	matrisome/EMT
ENSG00000019505	SYT13	Protein coding	matrisome/EMT
ENSG00000105329	TGFB1	Protein coding	matrisome/EMT
ENSG00000167900	TK1	Protein coding	matrisome/EMT
ENSG00000158164	TMSB15A	Protein coding	matrisome/EMT
ENSG00000112742	TTK	Protein coding	matrisome/EMT
ENSG00000075886	TUBA3D	Protein coding	matrisome/EMT
ENSG00000152086	TUBA3E	Protein coding	matrisome/EMT
ENSG00000164405	UQCRQ	Protein coding	matrisome/EMT
ENSG00000274267	NA	NA	matrisome/EMT
ENSG00000274561	NA	NA	matrisome/EMT
ENSG00000279837	NA	NA	matrisome/EMT
ENSG00000267283	AC005306.3	Antisense	nc-enriched
ENSG00000241684	ADAMTS9-AS2	Antisense	nc-enriched
ENSG00000215458	AP001053.11	Antisense	nc-enriched
ENSG00000254042	CTC-558O2.1	Antisense	nc-enriched
ENSG00000268204	CTD-3214H19.6	Antisense	nc-enriched
ENSG00000233429	HOTAIRM1	Antisense	nc-enriched
ENSG00000189223	PAX8-AS1	Antisense	nc-enriched
ENSG00000272405	RP11-284F21.10	Antisense	nc-enriched
ENSG00000229065	RP11-80I15.4	Antisense	nc-enriched
ENSG00000170919	TPT1-AS1	Antisense	nc-enriched
ENSG00000273295	AP000350.5	LincRNA	nc-enriched
ENSG00000254153	CTA-398F10.2	LincRNA	nc-enriched
ENSG00000230590	FTX	LincRNA	nc-enriched
ENSG00000178977	LINC00324	LincRNA	nc-enriched
ENSG00000232931	LINC00342	LincRNA	nc-enriched
ENSG00000249378	LINC01060	LincRNA	nc-enriched
ENSG00000224559	LINC01087	LincRNA	nc-enriched
ENSG00000269936	MIR145	LincRNA	nc-enriched
ENSG00000226380	MIR29A	LincRNA	nc-enriched
ENSG00000245532	NEAT1	LincRNA	nc-enriched
ENSG00000270115	RP11-415J8.7	LincRNA	nc-enriched
ENSG00000260710	RP11-616M22.7	LincRNA	nc-enriched
ENSG00000272472	RP11-95G17.2	LincRNA	nc-enriched
ENSG00000253641	RP11-981G7.2	LincRNA	nc-enriched
ENSG00000229807	XIST	LincRNA	nc-enriched
ENSG00000221063	MIR1296	MiRNA	nc-enriched
ENSG00000207980	MIR23A	MiRNA	nc-enriched
ENSG00000265135	MIR5687	MiRNA	nc-enriched
ENSG00000243398	RN7SL141P	Misc RNA	nc-enriched
ENSG00000201217	Y_RNA	Misc RNA	nc-enriched
ENSG00000203709	C1orf132	Processed transcript	nc-enriched
ENSG00000215559	ANKRD20A11P	Pseudogene	nc-enriched
ENSG00000240800	ATP8A2P1	Pseudogene	nc-enriched
ENSG00000224003	CTA-407F11.6	Pseudogene	nc-enriched
ENSG00000237757	EEF1A1P30	Pseudogene	nc-enriched
ENSG00000243986	ENO1P3	Pseudogene	nc-enriched
ENSG00000238105	GOLGA2P5	Pseudogene	nc-enriched
ENSG00000253998	IGKV2-29	IG V pseudogene	nc-enriched
ENSG00000224430	MKRN5P	Pseudogene	nc-enriched
ENSG00000204434	POTEKP	Pseudogene	nc-enriched
ENSG00000229473	RGS17P1	Pseudogene	nc-enriched
ENSG00000226745	RP11-115D7.3	Pseudogene	nc-enriched
ENSG00000239627	RP11-124A7.1	Pseudogene	nc-enriched
ENSG00000255769	RP11-152F13.3	Pseudogene	nc-enriched
ENSG00000224315	RPL7P7	Pseudogene	nc-enriched
ENSG00000256981	TAS2R18	Pseudogene	nc-enriched
ENSG00000241975	TCEB1P19	Pseudogene	nc-enriched
ENSG00000249661	TNRC18P1	Pseudogene	nc-enriched
ENSG00000188933	USP32P1	Pseudogene	nc-enriched
ENSG00000235529	AGAP1-IT1	Sense intronic	nc-enriched
ENSG00000229152	ANKRD10-IT1	Sense intronic	nc-enriched
ENSG00000270116	AP001429.1	Sense intronic	nc-enriched
ENSG00000230789	ARHGAP26-IT1	Sense intronic	nc-enriched
ENSG00000250069	CTB-131B5.2	Sense intronic	nc-enriched
ENSG00000260586	RP11-592N21.2	Sense intronic	nc-enriched
ENSG00000240731	RP5-890O3.9	Sense intronic	nc-enriched
ENSG00000252498	RNU6-1016P	SnRNA	nc-enriched
ENSG00000273136	AC253572.1	Protein coding	nc-enriched
ENSG00000222009	BTBD19	Protein coding	nc-enriched
ENSG00000178965	C1orf173	Protein coding	nc-enriched
ENSG00000212743	DKFZP667F0711	Protein coding	nc-enriched
ENSG00000165140	FBP1	Protein coding	nc-enriched
ENSG00000136068	FLNB	Protein coding	nc-enriched
ENSG00000215252	GOLGA8B	Protein coding	nc-enriched
ENSG00000150556	LYPD6B	Protein coding	nc-enriched
ENSG00000102316	MAGED2	Protein coding	nc-enriched
ENSG00000263639	MSMB	Protein coding	nc-enriched
ENSG00000163491	NEK10	Protein coding	nc-enriched
ENSG00000182334	OR5P3	Protein coding	nc-enriched
ENSG00000129951	PLPPR3	Protein coding	nc-enriched
ENSG00000069188	SDK2	Protein coding	nc-enriched
ENSG00000137872	SEMA6D	Protein coding	nc-enriched
ENSG00000196502	SULT1A1	Protein coding	nc-enriched
ENSG00000198650	TAT	Protein coding	nc-enriched
ENSG00000156414	TDRD9	Protein coding	nc-enriched
ENSG00000160182	TFF1	Protein coding	nc-enriched
ENSG00000187045	TMPRSS6	Protein coding	nc-enriched
ENSG00000196620	UGT2B15	Protein coding	nc-enriched
ENSG00000275612	NA	NA	nc-enriched
ENSG00000276668	NA	NA	nc-enriched
ENSG00000275894	NA	NA	nc-enriched
ENSG00000279789	NA	NA	nc-enriched
ENSG00000276603	NA	NA	nc-enriched
ENSG00000274155	NA	NA	nc-enriched
ENSG00000274877	NA	NA	nc-enriched
ENSG00000279589	NA	NA	nc-enriched
ENSG00000279649	NA	NA	nc-enriched
ENSG00000279841	NA	NA	nc-enriched
ENSG00000279191	NA	NA	nc-enriched
ENSG00000279289	NA	NA	nc-enriched
ENSG00000279659	NA	NA	nc-enriched
ENSG00000280453	NA	NA	nc-enriched
ENSG00000277152	NA	NA	nc-enriched
