# Supplementary material for: Characterization of four subtypes in morphologically normal tissue excised proximal and distal to breast cancer
Source: NPJ Breast Cancer. 2020 Aug 21;6:38. doi: 10.1038/s41523-020-00182-9 (PMC7442642; doi:10.1038/s41523-020-00182-9)
Supplement: Supplementary file 5 — Supplementary Data 4 [file 41523_2020_182_MOESM5_ESM.xlsx]

## Sheet: Supplementary Data Set 4
Supplementary Data Set 4 NCI pathways enriched and depleted in each subtype
metabolic	metabolic score	immune	immune score	matrisome.EMT	matrisome.EMT score	nc.enriched	nc.enriched score
E2F transcription factor network	6.9262	Lissencephaly gene (LIS1) in neuronal migration and development	6.14833	FOXA transcription factor networks	4.47263	Plexin-D1 Signaling	3.14949
HIF-1-alpha transcription factor network	6.51091	Validated targets of C-MYC transcriptional repression	4.71621	Endothelins	3.35417	Signaling events mediated by PRL	2.87608
Beta3 integrin cell surface interactions	6.43758	Insulin-mediated glucose transport	4.40564	E-cadherin signaling events	3.17077	Downstream signaling in naxef;ve CD8+ T cells	2.76044
Validated targets of C-MYC transcriptional activation	6.06226	IL1-mediated signaling events	4.34688	Aurora A signaling	2.78129	Endothelins	1.8716
Urokinase-type plasminogen activator (uPA) and uPAR-mediated signaling	5.84507	Validated transcriptional targets of deltaNp63 isoforms	4.2745	Stabilization and expansion of the E-cadherin adherens junction	2.65716	IL3-mediated signaling events	1.58111
C-MYB transcription factor network	5.49291	Netrin-mediated signaling events	4.22908	Trk receptor signaling mediated by the MAPK pathway	2.48256	Signaling mediated by p38-alpha and p38-beta	1.55293
Regulation of retinoblastoma protein	4.97473	Integrin family cell surface interactions	4.07516	FOXA1 transcription factor network	2.327	Insulin-mediated glucose transport	1.52343
Beta1 integrin cell surface interactions	4.25814	Regulation of RAC1 activity	4.02682	Regulation of cytoplasmic and nuclear SMAD2/3 signaling	2.18798	Osteopontin-mediated events	1.28496
Aurora B signaling	4.11094	amb2 Integrin signaling	3.99229	E-cadherin signaling in the nascent adherens junction	2.18311	S1P3 pathway	1.20872
p53 pathway	3.92431	Alpha6 beta4 integrin-ligand interactions	3.88047	Signaling mediated by p38-alpha and p38-beta	2.18104	Nectin adhesion pathway	1.12888
HIF-2-alpha transcription factor network	3.04407	TNF receptor signaling pathway	3.74947	Validated nuclear estrogen receptor alpha network	2.17397	Fc-epsilon receptor I signaling in mast cells	1.11396
Arf1 pathway	2.46005	C-MYC pathway	3.60176	IL8- and CXCR1-mediated signaling events	2.14499	S1P1 pathway	1.08777
Signaling events mediated by TCPTP	2.2749	a6b1 and a6b4 Integrin signaling	3.54519	C-MYB transcription factor network	2.05771	Angiopoietin receptor Tie2-mediated signaling	1.00149
Signaling events mediated by HDAC Class III	2.17196	Regulation of Ras family activation	3.46603	LPA receptor mediated events	1.99986	IL2 signaling events mediated by STAT5	0.977679
SHP2 signaling	2.1176	Signaling events mediated by VEGFR1 and VEGFR2	3.27989	Nephrin/Neph1 signaling in the kidney podocyte	1.9952	Role of Calcineurin-dependent NFAT signaling in lymphocytes	0.962589
Beta2 integrin cell surface interactions	2.06935	Coregulation of Androgen receptor activity	3.20394	IL8- and CXCR2-mediated signaling events	1.78086	Alpha6 beta4 integrin-ligand interactions	0.949519
Syndecan-2-mediated signaling events	2.02638	Arf6 trafficking events	3.12381	S1P1 pathway	1.77234	Regulation of RAC1 activity	0.939333
FGF signaling pathway	1.977	IL2-mediated signaling events	3.05865	CXCR4-mediated signaling events	1.73894	GMCSF-mediated signaling events	0.917288
FAS (CD95) signaling pathway	1.64346	TGF-beta receptor signaling	3.02425	BMP receptor signaling	1.67666	Alpha-synuclein signaling	0.899849
Lissencephaly gene (LIS1) in neuronal migration and development	0.665291	IL4-mediated signaling events	3.01069	Angiopoietin receptor Tie2-mediated signaling	1.57493	FOXA transcription factor networks	0.853898
RXR and RAR heterodimerization with other nuclear receptor	0.632578	Validated transcriptional targets of AP1 family members Fra1 and Fra2	2.85931	Ephrin B reverse signaling	1.52437	PLK1 signaling events	0.778363
Syndecan-4-mediated signaling events	0.440544	EGFR-dependent Endothelin signaling events	2.77554	BARD1 signaling events	1.48872	IL2 signaling events mediated by PI3K	0.769034
Regulation of cytoplasmic and nuclear SMAD2/3 signaling	0.315175	Fanconi anemia pathway	2.72652	Signaling events mediated by focal adhesion kinase	1.48246	BMP receptor signaling	0.759895
LPA receptor mediated events	0.301837	CXCR3-mediated signaling events	2.71757	IGF1 pathway	1.45006	IFN-gamma pathway	0.688274
Notch signaling pathway	0.11369	CDC42 signaling events	2.68802	Alpha-synuclein signaling	1.42766	HIV-1 Nef: Negative effector of Fas and TNF-alpha	0.613834
Integrin-linked kinase signaling	0.109829	Arf6 signaling events	2.6138	Nectin adhesion pathway	1.4269	Ras signaling in the CD4+ TCR pathway	0.598803
EGFR-dependent Endothelin signaling events	-0.0358934	Signaling events mediated by HDAC Class II	2.58673	CDC42 signaling events	1.39432	Nongenotropic Androgen signaling	0.52958
Alpha9 beta1 integrin signaling events	-0.0623611	Regulation of nuclear beta catenin signaling and target gene transcription	2.41792	Fanconi anemia pathway	1.37238	Aurora B signaling	0.526935
TCR signaling in naxef;ve CD8+ T cells	-0.426568	EPHB forward signaling	2.38388	BCR signaling pathway	1.36948	RhoA signaling pathway	0.526327
Validated nuclear estrogen receptor alpha network	-0.470727	TCR signaling in naxef;ve CD8+ T cells	2.33061	PDGFR-beta signaling pathway	1.3371	Thromboxane A2 receptor signaling	0.499671
Signaling events mediated by PRL	-0.939757	a4b7 Integrin signaling	2.3002	ErbB1 downstream signaling	1.32249	IL5-mediated signaling events	0.490931
Netrin-mediated signaling events	-1.03021	Notch-mediated HES/HEY network	2.22239	Signaling events mediated by VEGFR1 and VEGFR2	1.27781	TNF receptor signaling pathway	0.484299
Alpha6 beta4 integrin-ligand interactions	-1.15873	Signaling events mediated by focal adhesion kinase	2.14887	Syndecan-2-mediated signaling events	1.25616	Integrin family cell surface interactions	0.482348
Osteopontin-mediated events	-1.28496	Alpha9 beta1 integrin signaling events	2.04785	Validated transcriptional targets of deltaNp63 isoforms	1.2542	Beta2 integrin cell surface interactions	0.46599
Validated targets of C-MYC transcriptional repression	-1.41961	Validated transcriptional targets of TAp63 isoforms	2.01903	Presenilin action in Notch and Wnt signaling	1.25151	Regulation of nuclear beta catenin signaling and target gene transcription	0.42155
Arf6 trafficking events	-1.44355	FOXA1 transcription factor network	1.7645	FOXA2 and FOXA3 transcription factor networks	1.23724	Canonical Wnt signaling pathway	0.410352
Signaling mediated by p38-alpha and p38-beta	-1.55293	E-cadherin signaling in the nascent adherens junction	1.73041	CXCR3-mediated signaling events	1.23606	Regulation of Ras family activation	0.376137
IL1-mediated signaling events	-1.56766	Class I PI3K signaling events	1.6785	Canonical Wnt signaling pathway	1.21688	Beta3 integrin cell surface interactions	0.350821
C-MYC pathway	-1.60282	BARD1 signaling events	1.67227	EPHB forward signaling	1.2061	BCR signaling pathway	0.344577
FOXA1 transcription factor network	-1.7645	ATR signaling pathway	1.65466	Validated transcriptional targets of TAp63 isoforms	1.15471	a4b7 Integrin signaling	0.328333
Trk receptor signaling mediated by the MAPK pathway	-1.78231	Ras signaling in the CD4+ TCR pathway	1.65289	Urokinase-type plasminogen activator (uPA) and uPAR-mediated signaling	1.10551	S1P5 pathway	0.258084
Endothelins	-1.8716	IL23-mediated signaling events	1.65269	mTOR signaling pathway	1.08791	Signaling events mediated by Stem cell factor receptor (c-Kit)	0.257221
PLK1 signaling events	-2.05414	HIV-1 Nef: Negative effector of Fas and TNF-alpha	1.60075	E-cadherin signaling in keratinocytes	1.06487	Neurotrophic factor-mediated Trk receptor signaling	0.252013
PDGFR-beta signaling pathway	-2.07808	Insulin Pathway	1.55697	Arf6 trafficking events	1.02497	VEGFR1 specific signals	0.230945
S1P3 pathway	-2.09462	Osteopontin-mediated events	1.53968	Notch-mediated HES/HEY network	0.993436	Atypical NF-kappaB pathway	0.23006
BMP receptor signaling	-2.1213	Cellular roles of Anthrax toxin	1.46299	a6b1 and a6b4 Integrin signaling	0.932647	mTOR signaling pathway	0.171206
IL2 signaling events mediated by STAT5	-2.1471	Regulation of CDC42 activity	1.4188	E2F transcription factor network	0.889358	EPHA forward signaling	0.170513
ErbB4 signaling events	-2.20515	Nephrin/Neph1 signaling in the kidney podocyte	1.40693	ErbB4 signaling events	0.870872	Internalization of ErbB1	0.158568
Presenilin action in Notch and Wnt signaling	-2.2497	p73 transcription factor network	1.3911	Coregulation of Androgen receptor activity	0.819015	p73 transcription factor network	0.150043
IL27-mediated signaling events	-2.33305	E-cadherin signaling events	1.3604	Role of Calcineurin-dependent NFAT signaling in lymphocytes	0.804653	Validated transcriptional targets of AP1 family members Fra1 and Fra2	0.1359
HIV-1 Nef: Negative effector of Fas and TNF-alpha	-2.37398	FGF signaling pathway	1.28586	Arf6 signaling events	0.802232	FOXA2 and FOXA3 transcription factor networks	0.125901
IL5-mediated signaling events	-2.41077	IGF1 pathway	1.2075	EGF receptor (ErbB1) signaling pathway	0.790715	Alpha9 beta1 integrin signaling events	0.0623611
RhoA signaling pathway	-2.42747	Posttranslational regulation of adherens junction stability and dissassembly	1.20451	RAC1 signaling pathway	0.758511	Aurora A signaling	0.0589348
S1P5 pathway	-2.43171	Internalization of ErbB1	1.16961	Validated targets of C-MYC transcriptional activation	0.712473	Class I PI3K signaling events	0.0586458
FOXA transcription factor networks	-2.58558	Canonical NF-kappaB pathway	1.16439	Sumoylation by RanBP2 regulates transcriptional repression	0.711685	RAC1 signaling pathway	0.0387974
Validated transcriptional targets of deltaNp63 isoforms	-2.73802	SHP2 signaling	1.16038	Nongenotropic Androgen signaling	0.660044	ErbB1 downstream signaling	0.0363105
Nongenotropic Androgen signaling	-2.85835	EPO signaling pathway	1.11784	Regulation of CDC42 activity	0.647549	EGFR-dependent Endothelin signaling events	0.0358934
Neurotrophic factor-mediated Trk receptor signaling	-3.04834	JNK signaling in the CD4+ TCR pathway	1.08569	JNK signaling in the CD4+ TCR pathway	0.612737	LKB1 signaling events	0.0260056
JNK signaling in the CD4+ TCR pathway	-3.09968	Arf1 pathway	1.0695	Signaling events mediated by TCPTP	0.608262	ErbB2/ErbB3 signaling events	0.0178833
Signaling events mediated by PTP1B	-3.13346	IL8- and CXCR1-mediated signaling events	0.946144	Downstream signaling in naxef;ve CD8+ T cells	0.593842	Canonical NF-kappaB pathway	-0.00122561
Role of Calcineurin-dependent NFAT signaling in lymphocytes	-3.1442	PDGFR-beta signaling pathway	0.93585	Signaling events mediated by HDAC Class III	0.508817	Syndecan-1-mediated signaling events	-0.00287428
Alpha-synuclein signaling	-3.16235	Stabilization and expansion of the E-cadherin adherens junction	0.934966	TGF-beta receptor signaling	0.50603	Presenilin action in Notch and Wnt signaling	-0.00635834
p73 transcription factor network	-3.43263	E-cadherin signaling in keratinocytes	0.825228	ATF-2 transcription factor network	0.483135	IL2-mediated signaling events	-0.0316456
BARD1 signaling events	-3.53996	IL8- and CXCR2-mediated signaling events	0.810279	Syndecan-4-mediated signaling events	0.468763	FAS (CD95) signaling pathway	-0.0562946
S1P1 pathway	-3.55487	Plexin-D1 Signaling	0.760495	IL1-mediated signaling events	0.463844	Cellular roles of Anthrax toxin	-0.0711263
PDGFR-alpha signaling pathway	-3.75155	IL2 signaling events mediated by PI3K	0.691636	IFN-gamma pathway	0.458057	IL4-mediated signaling events	-0.081102
IFN-gamma pathway	-3.79908	Integrin-linked kinase signaling	0.593563	S1P3 pathway	0.451558	Beta1 integrin cell surface interactions	-0.0873969
Aurora A signaling	-3.83709	Syndecan-1-mediated signaling events	0.570427	Thromboxane A2 receptor signaling	0.433531	Sumoylation by RanBP2 regulates transcriptional repression	-0.0954713
Insulin-mediated glucose transport	-3.92413	EPHA forward signaling	0.531049	Signaling events mediated by Hepatocyte Growth Factor Receptor (c-Met)	0.430587	IL27-mediated signaling events	-0.0973058
Plexin-D1 Signaling	-3.93419	ErbB4 signaling events	0.529595	TCR signaling in naxef;ve CD8+ T cells	0.426568	Signaling events regulated by Ret tyrosine kinase	-0.106937
Cellular roles of Anthrax toxin	-3.99242	EGF receptor (ErbB1) signaling pathway	0.502649	Atypical NF-kappaB pathway	0.420749	Signaling events mediated by HDAC Class II	-0.110673
Downstream signaling in naxef;ve CD8+ T cells	-4.03201	Signaling events mediated by PRL	0.487484	Regulation of retinoblastoma protein	0.413131	Signaling events mediated by PTP1B	-0.112717
Ras signaling in the CD4+ TCR pathway	-4.03539	Fc-epsilon receptor I signaling in mast cells	0.477174	IL5-mediated signaling events	0.402256	EPO signaling pathway	-0.11359
ATF-2 transcription factor network	-4.03937	Validated nuclear estrogen receptor alpha network	0.470727	Netrin-mediated signaling events	0.399048	Trk receptor signaling mediated by the MAPK pathway	-0.119507
EGF receptor (ErbB1) signaling pathway	-4.04864	PDGFR-alpha signaling pathway	0.446897	LKB1 signaling events	0.331323	Validated targets of C-MYC transcriptional repression	-0.135645
Nectin adhesion pathway	-4.18053	Ephrin B reverse signaling	0.442649	S1P5 pathway	0.32075	CXCR4-mediated signaling events	-0.136273
E-cadherin signaling in keratinocytes	-4.21573	TCR signaling in naxef;ve CD4+ T cells	0.420098	amb2 Integrin signaling	0.292503	Posttranslational regulation of adherens junction stability and dissassembly	-0.14619
RAC1 signaling pathway	-4.32571	ATF-2 transcription factor network	0.419787	Signaling events regulated by Ret tyrosine kinase	0.288316	TCR signaling in naxef;ve CD4+ T cells	-0.151401
IL4-mediated signaling events	-4.47624	IL12-mediated signaling events	0.388111	Insulin Pathway	0.284546	p53 pathway	-0.181386
FOXA2 and FOXA3 transcription factor networks	-4.52771	Signaling events mediated by HDAC Class I	0.335774	Signaling events mediated by HDAC Class I	0.281723	IL12-mediated signaling events	-0.206538
Validated transcriptional targets of AP1 family members Fra1 and Fra2	-4.54764	GMCSF-mediated signaling events	0.330511	IL23-mediated signaling events	0.271224	PDGFR-alpha signaling pathway	-0.207715
ATR signaling pathway	-4.57265	IL27-mediated signaling events	0.308306	IL3-mediated signaling events	0.237076	ATR signaling pathway	-0.218828
Signaling events mediated by HDAC Class II	-4.59811	Signaling events mediated by Hepatocyte Growth Factor Receptor (c-Met)	0.295094	C-MYC pathway	0.236178	C-MYC pathway	-0.236178
a4b7 Integrin signaling	-4.62419	RhoA signaling pathway	0.291722	HIF-2-alpha transcription factor network	0.223958	IL23-mediated signaling events	-0.271224
Class I PI3K signaling events	-4.68135	IL2 signaling events mediated by STAT5	0.229839	Signaling events mediated by PTP1B	0.222497	Signaling events mediated by HDAC Class I	-0.281723
IL23-mediated signaling events	-4.68319	PLK1 signaling events	0.200811	HIF-1-alpha transcription factor network	0.222333	Insulin Pathway	-0.284546
Atypical NF-kappaB pathway	-4.693	CXCR4-mediated signaling events	0.136273	ATR signaling pathway	0.218828	amb2 Integrin signaling	-0.292503
IL12-mediated signaling events	-4.76345	RXR and RAR heterodimerization with other nuclear receptor	0.129232	PDGFR-alpha signaling pathway	0.207715	Signaling events mediated by Hepatocyte Growth Factor Receptor (c-Met)	-0.295094
Ephrin B reverse signaling	-4.86355	Trk receptor signaling mediated by the MAPK pathway	0.119507	IL12-mediated signaling events	0.206538	LPA receptor mediated events	-0.301837
Canonical Wnt signaling pathway	-4.87783	Signaling events mediated by PTP1B	0.112717	ErbB2/ErbB3 signaling events	0.202432	Regulation of cytoplasmic and nuclear SMAD2/3 signaling	-0.315175
Regulation of Ras family activation	-4.89729	Signaling events regulated by Ret tyrosine kinase	0.106937	p53 pathway	0.181386	Netrin-mediated signaling events	-0.399048
ErbB2/ErbB3 signaling events	-4.93132	Sumoylation by RanBP2 regulates transcriptional repression	0.0954713	TCR signaling in naxef;ve CD4+ T cells	0.151401	Regulation of retinoblastoma protein	-0.413131
TCR signaling in naxef;ve CD4+ T cells	-4.93708	Neurotrophic factor-mediated Trk receptor signaling	0.051562	Posttranslational regulation of adherens junction stability and dissassembly	0.14619	ATF-2 transcription factor network	-0.419787
amb2 Integrin signaling	-4.9557	VEGFR1 specific signals	0.0417879	Validated targets of C-MYC transcriptional repression	0.135645	Syndecan-4-mediated signaling events	-0.440544
Nephrin/Neph1 signaling in the kidney podocyte	-5.06222	Presenilin action in Notch and Wnt signaling	0.00635834	Signaling events mediated by Stem cell factor receptor (c-Kit)	0.126858	Ephrin B reverse signaling	-0.442649
Signaling events mediated by HDAC Class I	-5.14151	ErbB2/ErbB3 signaling events	-0.0178833	EPO signaling pathway	0.11359	IL1-mediated signaling events	-0.463844
EPO signaling pathway	-5.17707	LKB1 signaling events	-0.0260056	Signaling events mediated by HDAC Class II	0.110673	EGF receptor (ErbB1) signaling pathway	-0.502649
Validated transcriptional targets of TAp63 isoforms	-5.20882	ErbB1 downstream signaling	-0.0363105	Notch signaling pathway	0.103448	TGF-beta receptor signaling	-0.50603
Canonical NF-kappaB pathway	-5.23223	RAC1 signaling pathway	-0.0387974	IL27-mediated signaling events	0.0973058	Signaling events mediated by HDAC Class III	-0.508817
E-cadherin signaling in the nascent adherens junction	-5.23459	Aurora A signaling	-0.0589348	Beta1 integrin cell surface interactions	0.0873969	ErbB4 signaling events	-0.529595
Signaling events mediated by Stem cell factor receptor (c-Kit)	-5.23942	Notch signaling pathway	-0.103448	IL4-mediated signaling events	0.081102	HIF-2-alpha transcription factor network	-0.54715
TGF-beta receptor signaling	-5.30204	FOXA2 and FOXA3 transcription factor networks	-0.125901	Cellular roles of Anthrax toxin	0.0711263	JNK signaling in the CD4+ TCR pathway	-0.612737
LKB1 signaling events	-5.35009	Signaling events mediated by Stem cell factor receptor (c-Kit)	-0.126858	FAS (CD95) signaling pathway	0.0562946	Regulation of CDC42 activity	-0.647549
CXCR3-mediated signaling events	-5.3738	mTOR signaling pathway	-0.171206	IL2-mediated signaling events	0.0316456	TCR signaling in naxef;ve CD8+ T cells	-0.662199
Notch-mediated HES/HEY network	-5.42394	HIF-1-alpha transcription factor network	-0.222333	Syndecan-1-mediated signaling events	0.00287428	Validated targets of C-MYC transcriptional activation	-0.712473
Regulation of nuclear beta catenin signaling and target gene transcription	-5.49754	HIF-2-alpha transcription factor network	-0.223958	Canonical NF-kappaB pathway	0.00122561	HIF-1-alpha transcription factor network	-0.725785
IL2 signaling events mediated by PI3K	-5.57792	Atypical NF-kappaB pathway	-0.23006	VEGFR1 specific signals	-0.0417879	Arf6 signaling events	-0.802232
Regulation of RAC1 activity	-5.6277	IL3-mediated signaling events	-0.237076	Neurotrophic factor-mediated Trk receptor signaling	-0.051562	IL8- and CXCR2-mediated signaling events	-0.810279
Stabilization and expansion of the E-cadherin adherens junction	-5.69466	S1P5 pathway	-0.258084	Class I PI3K signaling events	-0.0586458	Coregulation of Androgen receptor activity	-0.819015
Posttranslational regulation of adherens junction stability and dissassembly	-5.77149	BCR signaling pathway	-0.344577	Integrin-linked kinase signaling	-0.109829	E-cadherin signaling in keratinocytes	-0.825228
Sumoylation by RanBP2 regulates transcriptional repression	-5.85833	IL5-mediated signaling events	-0.402256	RXR and RAR heterodimerization with other nuclear receptor	-0.129232	E2F transcription factor network	-0.889358
Syndecan-1-mediated signaling events	-5.93177	Canonical Wnt signaling pathway	-0.410352	Validated transcriptional targets of AP1 family members Fra1 and Fra2	-0.1359	a6b1 and a6b4 Integrin signaling	-0.932647
ErbB1 downstream signaling	-6.12573	Thromboxane A2 receptor signaling	-0.433531	p73 transcription factor network	-0.150043	Stabilization and expansion of the E-cadherin adherens junction	-0.934966
Fanconi anemia pathway	-6.24162	S1P3 pathway	-0.451558	Internalization of ErbB1	-0.158568	PDGFR-beta signaling pathway	-0.93585
BCR signaling pathway	-6.24329	IFN-gamma pathway	-0.458057	EPHA forward signaling	-0.170513	IL8- and CXCR1-mediated signaling events	-0.946144
Integrin family cell surface interactions	-6.28299	Aurora B signaling	-0.526935	PLK1 signaling events	-0.200811	Notch-mediated HES/HEY network	-0.993436
TNF receptor signaling pathway	-6.30677	Nongenotropic Androgen signaling	-0.52958	IL2 signaling events mediated by STAT5	-0.229839	Arf6 trafficking events	-1.02497
E-cadherin signaling events	-6.36613	Downstream signaling in naxef;ve CD8+ T cells	-0.593842	RhoA signaling pathway	-0.291722	Urokinase-type plasminogen activator (uPA) and uPAR-mediated signaling	-1.10551
Thromboxane A2 receptor signaling	-6.51745	Signaling events mediated by TCPTP	-0.608262	a4b7 Integrin signaling	-0.328333	Validated transcriptional targets of TAp63 isoforms	-1.15471
IGF1 pathway	-6.55726	BMP receptor signaling	-0.759895	GMCSF-mediated signaling events	-0.330511	SHP2 signaling	-1.19092
Signaling events regulated by Ret tyrosine kinase	-6.57511	Role of Calcineurin-dependent NFAT signaling in lymphocytes	-0.804653	Beta3 integrin cell surface interactions	-0.350821	EPHB forward signaling	-1.2061
Angiopoietin receptor Tie2-mediated signaling	-6.66131	FOXA transcription factor networks	-0.853898	Regulation of Ras family activation	-0.376137	IGF1 pathway	-1.2075
EPHA forward signaling	-6.79807	Alpha-synuclein signaling	-0.899849	Regulation of nuclear beta catenin signaling and target gene transcription	-0.42155	CXCR3-mediated signaling events	-1.23606
IL2-mediated signaling events	-6.96578	Angiopoietin receptor Tie2-mediated signaling	-1.00149	Beta2 integrin cell surface interactions	-0.46599	Validated transcriptional targets of deltaNp63 isoforms	-1.2542
GMCSF-mediated signaling events	-7.17108	S1P1 pathway	-1.08777	Fc-epsilon receptor I signaling in mast cells	-0.477174	Syndecan-2-mediated signaling events	-1.25616
Arf6 signaling events	-7.18215	Nectin adhesion pathway	-1.12888	Integrin family cell surface interactions	-0.482348	Signaling events mediated by TCPTP	-1.26117
IL3-mediated signaling events	-7.18251	Regulation of retinoblastoma protein	-1.49442	TNF receptor signaling pathway	-0.484299	Signaling events mediated by VEGFR1 and VEGFR2	-1.27781
Internalization of ErbB1	-7.29753	Regulation of cytoplasmic and nuclear SMAD2/3 signaling	-1.65336	Signaling events mediated by PRL	-0.487484	FGF signaling pathway	-1.28586
IL8- and CXCR1-mediated signaling events	-7.46837	Beta3 integrin cell surface interactions	-1.65338	Ras signaling in the CD4+ TCR pathway	-0.598803	E-cadherin signaling events	-1.3604
IL8- and CXCR2-mediated signaling events	-7.7357	Signaling mediated by p38-alpha and p38-beta	-1.66498	HIV-1 Nef: Negative effector of Fas and TNF-alpha	-0.613834	Fanconi anemia pathway	-1.37238
Regulation of CDC42 activity	-7.93725	Endothelins	-1.97808	Lissencephaly gene (LIS1) in neuronal migration and development	-0.665291	CDC42 signaling events	-1.39432
CXCR4-mediated signaling events	-8.02753	Beta2 integrin cell surface interactions	-2.086	IL2 signaling events mediated by PI3K	-0.691636	Nephrin/Neph1 signaling in the kidney podocyte	-1.40693
a6b1 and a6b4 Integrin signaling	-8.2249	LPA receptor mediated events	-2.27201	EGFR-dependent Endothelin signaling events	-0.730613	Signaling events mediated by focal adhesion kinase	-1.48246
VEGFR1 specific signals	-8.27932	Syndecan-4-mediated signaling events	-2.31218	Plexin-D1 Signaling	-0.760495	BARD1 signaling events	-1.48872
Coregulation of Androgen receptor activity	-8.55603	FAS (CD95) signaling pathway	-2.31256	Aurora B signaling	-0.916407	Lissencephaly gene (LIS1) in neuronal migration and development	-1.68568
Insulin Pathway	-9.63381	Beta1 integrin cell surface interactions	-2.35477	Regulation of RAC1 activity	-0.939333	E-cadherin signaling in the nascent adherens junction	-1.73041
Signaling events mediated by focal adhesion kinase	-9.90341	Validated targets of C-MYC transcriptional activation	-2.65873	Alpha6 beta4 integrin-ligand interactions	-0.949519	Validated nuclear estrogen receptor alpha network	-1.833
EPHB forward signaling	-9.92982	p53 pathway	-3.1449	Arf1 pathway	-1.0695	Arf1 pathway	-1.87055
CDC42 signaling events	-10.0911	Signaling events mediated by HDAC Class III	-3.32486	SHP2 signaling	-1.16038	C-MYB transcription factor network	-2.05771
mTOR signaling pathway	-11.4411	E2F transcription factor network	-3.41186	Insulin-mediated glucose transport	-1.52343	Notch signaling pathway	-2.09222
Signaling events mediated by Hepatocyte Growth Factor Receptor (c-Met)	-11.4417	Syndecan-2-mediated signaling events	-3.71783	FGF signaling pathway	-2.74994	FOXA1 transcription factor network	-2.79034
Signaling events mediated by VEGFR1 and VEGFR2	-11.6753	C-MYB transcription factor network	-3.8681	Osteopontin-mediated events	-4.20281	RXR and RAR heterodimerization with other nuclear receptor	-3.85645
Fc-epsilon receptor I signaling in mast cells	-11.8374	Urokinase-type plasminogen activator (uPA) and uPAR-mediated signaling	-3.95942	Alpha9 beta1 integrin signaling events	-5.07053	Integrin-linked kinase signaling	-4.54609
