# Supplementary material for: Characterization of four subtypes in morphologically normal tissue excised proximal and distal to breast cancer
Source: NPJ Breast Cancer. 2020 Aug 21;6:38. doi: 10.1038/s41523-020-00182-9 (PMC7442642; doi:10.1038/s41523-020-00182-9)
Supplement: Supplementary file 6 — Supplementary Data 5 [file 41523_2020_182_MOESM6_ESM.xlsx]

## Sheet: Supplementary Data Set 5
Supplementary Data Set 5 Non-coding RNAs defining the nc-enriched subtype
Ensembl	Symbol	Non-coding Type	Publication	PubMed
Reported
ENSG00000241684	ADAMTS9-AS2	Antisense	Su et al. 2018, Li et al. 2017a, Wu et al., 2016	29433989, 28389669, 27597120
ENSG00000254042	CTC-558O2.1	Antisense	Yamada et al. 2018	29330370
ENSG00000233429	HOTAIRM1	Antisense	Wang et al., 2019a, Xue et al., 2016	31207321, 26364613
ENSG00000272405	RP11-284F21.10	Antisense	Yang et al., 2017	28427159
ENSG00000229065	RP11-80I15.4	Antisense	Yang et al., 2017	28194035
ENSG00000170919	TPT1-AS1	Antisense	Jiang et al., 2018, Wang et al., 2016	30045766, 27764782
ENSG00000273295	AP000350.5	LincRNA	Mo et al., 2019	30320481
ENSG00000230590	FTX	LincRNA	Li et al., 2017a	28389669
ENSG00000178977	LINC00324	LincRNA	Zou et al., 2018	29915327
ENSG00000232931	LINC00342	LincRNA	Li et al., 2017a	28389669
ENSG00000249378	LINC01060	LincRNA	Shi et al., 2018, Cheng et al., 2017	29913236, 29089486
ENSG00000224559	LINC01087	LincRNA	Li et al., 2017a, Van Grembergen et al. 2016, , Wu et al., 2016	28389669, 27617288,27597120
ENSG00000269936	MIR145	LincRNA	Li et al., 2017a	28389669
ENSG00000226380	MIR29A	LincRNA	Li et al., 2017b	28427228
ENSG00000245532	NEAT1	LincRNA	Shin et al. 2019, Li et al. 2015c	30894512, 26314847
ENSG00000260710	RP11-616M22.7	LincRNA	Zhu et al., 2018	30584329
ENSG00000229807	XIST	LincRNA	Xing et al. 2018	30026327
ENSG00000221063	MIR1296	MiRNA	Jia et al. 2019, Phan et al., 2016	30530570, 26799586
ENSG00000207980	MIR23A	MiRNA	Ma et al., 2017	29050223
ENSG00000201217	Y_RNA	Misc RNA	Tolkach et al., 2017	29126388
ENSG00000203709	C1orf132	Processed transcript	Peng et al., 2017	28587642
ENSG00000189223	PAX8-AS1	Processed transcript; Antisense	Bahari et al., 2018	29435279
ENSG00000215559	ANKRD20A11P	Pseudogene	Nair et al., 2015	26413216
ENSG00000240800	ATP8A2P1	Pseudogene	Han et al., 2014	24999802
ENSG00000224003	CTA-407F11.6	Pseudogene	Han et al., 2014	24999802
ENSG00000239627	RP11-124A7.1	Pseudogene	Ye et al., 2017	28675160
ENSG00000229152	ANKRD10-IT1	Sense intronic	Wang et al., 2019b	30417366
ENSG00000260586	RP11-592N21.2	Sense intronic	Wu et al., 2016	27597120
ENSG00000240731	RP5-890O3.9	Sense intronic	Zhang et al., 2019	31031865
Novel
ENSG00000267283	AC005306.3	Antisense	------------------------
ENSG00000215458	AP001053.11	Antisense	------------------------
ENSG00000268204	CTD-3214H19.6	Antisense	------------------------
ENSG00000253998	IGKV2-29	IG V pseudogene	------------------------
ENSG00000254153	CTA-398F10.2	LincRNA	------------------------
ENSG00000270115	RP11-415J8.7	LincRNA	------------------------
ENSG00000272472	RP11-95G17.2	LincRNA	------------------------
ENSG00000253641	RP11-981G7.2	LincRNA	------------------------
ENSG00000265135	MIR5687	MiRNA	------------------------
ENSG00000243398	RN7SL141P	Misc RNA	------------------------
ENSG00000237757	EEF1A1P30	Pseudogene	------------------------
ENSG00000243986	ENO1P3	Pseudogene	------------------------
ENSG00000238105	GOLGA2P5	Pseudogene	------------------------
ENSG00000224430	MKRN5P	Pseudogene	------------------------
ENSG00000204434	POTEKP	Pseudogene	------------------------
ENSG00000229473	RGS17P1	Pseudogene	------------------------
ENSG00000226745	RP11-115D7.3	Pseudogene	------------------------
ENSG00000255769	RP11-152F13.3	Pseudogene	------------------------
ENSG00000224315	RPL7P7	Pseudogene	------------------------
ENSG00000256981	TAS2R18	Pseudogene	------------------------
ENSG00000241975	TCEB1P19	Pseudogene	------------------------
ENSG00000249661	TNRC18P1	Pseudogene	------------------------
ENSG00000188933	USP32P1	Pseudogene	------------------------
ENSG00000235529	AGAP1-IT1	Sense intronic	------------------------
ENSG00000270116	AP001429.1	Sense intronic	------------------------
ENSG00000230789	ARHGAP26-IT1	Sense intronic	------------------------
ENSG00000250069	CTB-131B5.2	Sense intronic	------------------------
ENSG00000252498	RNU6-1016P	SnRNA	------------------------
