# Supplementary material for: Characterization of four subtypes in morphologically normal tissue excised proximal and distal to breast cancer
Source: NPJ Breast Cancer. 2020 Aug 21;6:38. doi: 10.1038/s41523-020-00182-9 (PMC7442642; doi:10.1038/s41523-020-00182-9)
Supplement: Supplementary file 7 — Supplementary Data 6 [file 41523_2020_182_MOESM7_ESM.xlsx]

## Sheet: Supplementary Data Set 6
	Supplementary Data Set 6 Genes with prognostic potential in histologically normal tissues
	Ensembl ID	Gene Symbol	HN Subtype	HR (all ages)	CI95L (all ages)	CI95U (all ages)	P (all ages)	HR (≤55 years)	CI95L (≤55 years)	CI95U (≤55 years)	P (≤55 years)	HR (>55 years)	CI95L (>55 years)	CI95U (>55 years)	P (>55 years)
	ENSG00000112246	SIM1	1	6.26	2.718	14.429	1.64803e-05	9.54	2.161	42.145	0.00291586	4.9	1.836	13.084	0.00150904
	ENSG00000176194	CIDEA	1	4.41	2.143	9.061	5.52847e-05	4.92	1.384	17.514	0.0138079
	ENSG00000181856	SLC2A4	1	3.09	1.593	5.996	0.000849606
	ENSG00000004846	ABCB5	1	3.28	1.632	6.6	0.000854353	4.3	1.223	15.111	0.0229461
	ENSG00000184601	C14orf180	1	3.18	1.605	6.287	0.00090549	3.95	1.243	12.529	0.0198753
	ENSG00000133317	LGALS12	1	3.06	1.546	6.049	0.00131715	5.65	1.577	20.259	0.0078419
	ENSG00000084674	APOB	1	3.09	1.54	6.218	0.00151278	4.44	1.249	15.77	0.0212341
	ENSG00000260314	MRC1	1	2.88	1.494	5.55	0.00158402	7.24	1.967	26.628	0.00290736
	ENSG00000248144	ADH1C	1	2.9	1.497	5.613	0.00160022	6.22	1.933	20.005	0.0021699
	ENSG00000173599	PC	1	3	1.517	5.948	0.00160165	3.31	1.136	9.665	0.0283083
	ENSG00000232742	RHOQP2	1	2.65	1.39	5.039	0.00304284
	ENSG00000144908	ALDH1L1	1	2.65	1.369	5.143	0.00385145	3.58	1.131	11.323	0.0299908
	ENSG00000123612	ACVR1C	1	2.52	1.328	4.787	0.00471359	3.56	1.126	11.265	0.0305937	2.54	1.038	6.231	0.0411519
	ENSG00000218336	TENM3	1	2.61	1.34	5.088	0.00480684					2.85	1.15	7.08	0.0237932
	ENSG00000108342	CSF3	1	2.67	1.348	5.309	0.00490977					3.55	1.376	9.144	0.00876066
	ENSG00000197769	MAP1LC3C	1	2.53	1.321	4.846	0.00510189	3.28	1.031	10.414	0.0443314
	ENSG00000124253	PCK1	1	2.56	1.321	4.953	0.0053468	5.33	1.494	19.005	0.00990491
	ENSG00000140287	HDC	1	2.57	1.303	5.06	0.00645478	4.95	1.406	17.415	0.0127444
	ENSG00000241158	ADAMTS9-AS1	1	2.47	1.272	4.78	0.00751606	4.21	1.185	14.965	0.0262652
	ENSG00000115602	IL1RL1	1	2.49	1.272	4.861	0.00773277	4.43	1.379	14.219	0.0124308
	ENSG00000196616	ADH1B	1	2.37	1.256	4.481	0.00773827	3.56	1.126	11.265	0.0305937
	ENSG00000280339	AP001528.3	1	2.34	1.232	4.451	0.00938131	9.43	2.096	42.444	0.00345141
	ENSG00000158859	ADAMTS4	1	2.37	1.223	4.577	0.0105647
	ENSG00000163145	C1QTNF7	1	2.34	1.214	4.528	0.0111797	3.18	1.009	10.042	0.0482199
	ENSG00000134962	KLB	1	2.31	1.206	4.43	0.0116125	3.59	1.13	11.405	0.0301653
	ENSG00000129467	ADCY4	1	2.31	1.205	4.415	0.0116588	10.25	2.3	45.67	0.00226966
	ENSG00000197696	NMB	1	2.24	1.182	4.256	0.0134899	7.78	1.747	34.68	0.00710235
	ENSG00000181092	ADIPOQ	1	2.24	1.177	4.249	0.0139867	3.31	1.049	10.421	0.0412683
	ENSG00000149534	MS4A2	1	2.24	1.177	4.267	0.0140562	3.17	1.006	9.999	0.0487828
	ENSG00000134548	C12orf19	1	2.21	1.171	4.164	0.0143286					2.62	1.137	6.021	0.0237203
	ENSG00000167588	GPD1	1	2.2	1.146	4.223	0.0177765	3.95	1.243	12.529	0.0198753
	ENSG00000185561	TLCD2	1	2.13	1.129	4.016	0.019518	6.28	1.731	22.801	0.0051968
	ENSG00000189221	MAOA	1	2.11	1.124	3.956	0.0200977
	ENSG00000232821	AC003986.2	1	2.14	1.124	4.061	0.0204492	5.11	1.424	18.343	0.0123333
	ENSG00000123689	G0S2	1	2.09	1.117	3.927	0.021116	6.64	1.839	23.983	0.00385934
	ENSG00000069431	ABCC9	1	2.09	1.109	3.926	0.02254	4.87	1.365	17.354	0.0147111
	ENSG00000270885	RASL10B	1	2.09	1.102	3.967	0.0240363
	ENSG00000151365	THRSP	1	2.09	1.097	3.995	0.0251309	3.72	1.247	11.086	0.0184778
	ENSG00000167434	CA4	1	2.03	1.076	3.817	0.0288596
	ENSG00000147251	DOCK11	1	2.02	1.074	3.798	0.0291678	9.43	2.096	42.444	0.00345141
	ENSG00000255398	HCAR3	1	2.08	1.075	4.038	0.0297084					3.14	1.216	8.116	0.0180559
	ENSG00000131471	AOC3	1	2.02	1.071	3.808	0.0297737
	ENSG00000185818	NAT8L	1	2	1.065	3.753	0.0310525	3.95	1.243	12.529	0.0198753
	ENSG00000137441	FGFBP2	1	1.97	1.053	3.68	0.0337862	3.09	1.057	9.034	0.0393611
	ENSG00000164638	SLC29A4	1	1.96	1.031	3.74	0.0399793	5.26	1.469	18.828	0.0107578
	ENSG00000141338	ABCA8	1	1.92	1.028	3.593	0.0406555	9.43	2.096	42.444	0.00345141
	ENSG00000175445	LPL	1	1.93	1.027	3.646	0.0412286	3.89	1.215	12.459	0.0221388
	ENSG00000243244	STON1	1	1.96	1.018	3.788	0.0440814	4.55	1.279	16.181	0.019294
	ENSG00000075426	FOSL2	1	1.95	1.013	3.736	0.0455371
	ENSG00000184811	TUSC5	1	1.89	1.012	3.549	0.0459308	5.16	1.443	18.425	0.0116004
	ENSG00000120049	KCNIP2	1					8.6	1.924	38.47	0.00485271
	ENSG00000186417	GLDN	1					6.26	1.718	22.807	0.00543674
	ENSG00000072657	TRHDE	1					8.28	1.857	36.909	0.00558557
	ENSG00000147113	CXorf36	1					5.22	1.612	16.915	0.00583763
	ENSG00000270953	RP11-2E11.9	1					5.87	1.647	20.937	0.00633923
	ENSG00000158571	PFKFB1	1					4.92	1.535	15.754	0.00733518
	ENSG00000232079	LINC01697	1					5.16	1.465	18.188	0.0106255
	ENSG00000109610	SOD3	1					3.98	1.331	11.927	0.0134592
	ENSG00000116701	NCF2	1					3.9	1.304	11.655	0.0148728
	ENSG00000187193	MT1X	1					0.22	0.061	0.776	0.0186427
	ENSG00000111275	ALDH2	1					3.91	1.23	12.423	0.0208231
	ENSG00000211970	IGHV4-61	1					4.33	1.23	15.228	0.0224507
	ENSG00000257017	HP	1					3.74	1.183	11.819	0.024693
	ENSG00000186458	DEFB132	1					3.64	1.146	11.576	0.0284878
	ENSG00000079102	RUNX1T1	1					3.32	1.134	9.72	0.0286114
	ENSG00000075426	FOSL2	1									2.68	1.097	6.549	0.0305352
	ENSG00000235280	MCF2L-AS1	2	0.35	0.18	0.689	0.00229464	0.33	0.112	0.987	0.0472426
	ENSG00000213468	FIRRE	2	0.38	0.2	0.722	0.0030975
	ENSG00000256039	LINC02446	2	0.37	0.192	0.72	0.0033495					0.36	0.152	0.845	0.0190368
	ENSG00000184428	TOP1MT	2	0.37	0.183	0.736	0.00477514	0.23	0.065	0.821	0.0235852	0.41	0.176	0.977	0.0439918
	ENSG00000112164	GLP1R	2	0.4	0.212	0.762	0.00524375	0.22	0.067	0.719	0.0122491
	ENSG00000172927	MYEOV	2	0.41	0.215	0.787	0.00731835
	ENSG00000260807	RP11-161M6.2	2	0.41	0.214	0.787	0.00735238
	ENSG00000125652	ALKBH7	2	0.41	0.209	0.805	0.0096267	0.28	0.087	0.875	0.0288066
	ENSG00000081041	CXCL2	2	0.43	0.219	0.824	0.0113288
	ENSG00000183067	IGSF5	2	0.45	0.24	0.848	0.0134193
	ENSG00000189283	FHIT	2	0.41	0.204	0.832	0.0134197
	ENSG00000184012	TMPRSS2	2	0.44	0.228	0.85	0.0144869
	ENSG00000157470	FAM81A	2	0.45	0.237	0.867	0.0167833
	ENSG00000114547	ROPN1B	2	0.45	0.236	0.869	0.0171858
	ENSG00000178828	RNF186	2	0.46	0.238	0.873	0.0177979
	ENSG00000258077	RP11-114H23.1	2	0.44	0.225	0.87	0.0180381					0.34	0.134	0.846	0.0205764
	ENSG00000150593	PDCD4	2	0.46	0.24	0.877	0.0183635
	ENSG00000182256	GABRG3	2	0.47	0.248	0.883	0.0190921
	ENSG00000154493	C10orf90	2	0.49	0.255	0.935	0.0306731
	ENSG00000233913	CTC-575D19.1	2	0.49	0.254	0.964	0.0387498
	ENSG00000180914	OXTR	2	0.52	0.271	0.981	0.0434817	0.21	0.066	0.676	0.00877689
	ENSG00000258088	RP11-114H23.2	2	0.5	0.254	0.981	0.0437124
	ENSG00000261349	RP3-465N24.5	2	0.52	0.276	0.989	0.0461891
	ENSG00000104055	TGM5	2					0.19	0.057	0.61	0.00544555
	ENSG00000139144	PIK3C2G	2					0.2	0.061	0.635	0.00658768
	ENSG00000086696	HSD17B2	2					0.2	0.061	0.657	0.00795812
	ENSG00000224689	ZNF812P	2					0.26	0.082	0.81	0.020306
	ENSG00000156284	CLDN8	2					0.28	0.095	0.838	0.0227049
	ENSG00000239975	IGKV1D-33	2					4.14	1.166	14.699	0.028
	ENSG00000211611	IGKV6-21	2					4.07	1.145	14.457	0.0300603
	ENSG00000135222	CSN2	2					0.31	0.106	0.894	0.030374
	ENSG00000184305	CCSER1	2					0.29	0.091	0.914	0.0345335
	ENSG00000182352	C17orf77	2					0.33	0.11	0.966	0.0432249
	ENSG00000102934	PLLP	2					0.34	0.118	0.971	0.0438361
	ENSG00000257588	RP11-469H8.6	2									0.22	0.083	0.568	0.00186894
	ENSG00000231817	LINC01198	2									0.35	0.136	0.875	0.0250684
	ENSG00000183778	B3GALT5	2									0.4	0.167	0.963	0.0409747
	ENSG00000111432	FZD10	2									0.38	0.15	0.972	0.0433743
	ENSG00000106624	AEBP1	3	2.57	1.343	4.925	0.00437127	3.86	1.29	11.575	0.0157085
	ENSG00000122641	INHBA	3	2.19	1.132	4.233	0.0198213	3.16	1.001	9.962	0.0498296
	ENSG00000075886	TUBA3D	3	0.48	0.251	0.903	0.0230007
	ENSG00000218350	LYPLA1P3	3	0.47	0.248	0.906	0.0239413
	ENSG00000019505	SYT13	3	0.48	0.251	0.926	0.0285196
	ENSG00000107954	NEURL1	3	0.5	0.261	0.954	0.0354406
	ENSG00000259807	RP11-426C22.4	3	1.95	1.028	3.696	0.0410407
	ENSG00000149380	P4HA3	3	1.92	1.027	3.594	0.0411205	3.55	1.182	10.635	0.0239043
	ENSG00000148219	ASTN2	3					0.26	0.082	0.811	0.0204115
	ENSG00000111319	SCNN1A	3					0.33	0.113	0.961	0.0421047
	ENSG00000264895	RP11-421E14.2	3									3.01	1.253	7.221	0.0137466
	ENSG00000107249	GLIS3	3									2.71	1.151	6.366	0.0225073
	ENSG00000274267	HIST1H3B	3									2.62	1.034	6.65	0.0423638
	ENSG00000069188	SDK2	4	0.33	0.17	0.65	0.00127977	0.25	0.081	0.746	0.0133186
	ENSG00000215559	ANKRD20A11P	4	2.87	1.368	6.018	0.00530286					2.99	1.289	6.939	0.0107374
	ENSG00000222009	BTBD19	4	2.49	1.246	4.977	0.00979721					2.55	1.008	6.454	0.0480553
	ENSG00000215458	AP001053.11	4	0.47	0.247	0.889	0.0202078
	ENSG00000279649	NA	4	1.9	1.017	3.562	0.0440902
	ENSG00000276668	NA	4					0.17	0.05	0.556	0.00355676
	ENSG00000188933	USP32P1	4					0.21	0.065	0.7	0.0107985
	ENSG00000207980	MIR23A	4					4.45	1.246	15.854	0.0214898
	ENSG00000254042	CTC-558O2.1	4									3.51	1.363	9.022	0.00928033
	ENSG00000274155	NA	4									2.77	1.136	6.755	0.0251127
	ENSG00000239627	RP11-124A7.1	4									2.65	1.091	6.425	0.0314402
	ENSG00000243398	RN7SL141P	4									2.48	1.06	5.825	0.0362391
	ENSG00000233429	HOTAIRM1	4									0.4	0.163	0.997	0.0492196
